# Supplementary material for: The proteome of osteoblasts in a 3D culture perfusion bioreactor model compared with static conditions
Source: Sci Rep. 2025 Apr 9;15:12120. doi: 10.1038/s41598-025-96632-0 (PMC11982442; doi:10.1038/s41598-025-96632-0)
Supplement: Supplementary file 1 — Supplementary Information 1. [file 41598_2025_96632_MOESM1_ESM.xlsx]

## Sheet: Supplementary table 1
Supplementary table 1: Cell dissociation results
	Cell number	Average cell number
Bioreactor 1	14350	13406.2
Bioreactor 2	20250
Bioreactor 3	13800
Bioreactor 4	5225
Static culture 1	4750	4000
Static culture 2	1250
Static culture 3	4250
Static culture 4	5750

## Sheet: Supplementary table 2
Supplementary table 2: An overview of the total identified proteins
Checked	Protein FDR Confidence: Combined	Master	Accession	Description	Exp. q-value: Combined	Contaminant	Sum PEP Score	Coverage [%]	# Peptides	# PSMs	# Unique Peptides	# AAs	MW [kDa]	calc. pI	Score MS Amanda 2.0: MS Amanda 2.0	# Peptides (by Search Engine): MS Amanda 2.0	Biological Process	Cellular Component	Molecular Function	Pfam IDs	Entrez Gene ID	Ensembl Gene ID	Gene Symbol	Gene ID	Reactome Pathways	WikiPathways	# Protein Pathway Groups	# Razor Peptides	Abundance Ratio: (S) / (B)	Abundance Ratio Adj. P-Value: (S) / (B)	Abundance Ratio Variability [%]: (S) / (B)	Abundances (Grouped): B	B is blank	Abundances (Grouped): S	S is blank		Abundances (Grouped) CV [%]: B	Abundances (Grouped) CV [%]: S	Abundance: F9: Sample, B, n/a	Abundance: F10: Sample, B, n/a	Abundance: F11: Sample, B, n/a	Abundance: F14: Sample, B, n/a	Abundance: F12: Sample, S, n/a	Abundance: F13: Sample, S, n/a	Abundance: F15: Sample, S, n/a	Abundance: F16: Sample, S, n/a	Found in Sample: F9: Sample, B, n/a	Found in Sample: F10: Sample, B, n/a	Found in Sample: F11: Sample, B, n/a
FALSE	High	Master Protein	Q14204	Cytoplasmic dynein 1 heavy chain 1 OS=Homo sapiens OX=9606 GN=DYNC1H1 PE=1 SV=5	0	FALSE	1192.81	39	161	818	161	4646	532.1	6.4	234678	161	cell cycle OR cell proliferation;cell organization and biogenesis;transport;other biological processes	non-structural extracellular;cytosol;cytoskeleton;other cytoplasmic organelle;other cell component	cytoskeletal activity;other molecular function	Pf03028, Pf08385, Pf08393, Pf12774, Pf12775, Pf12777, Pf12780, Pf12781, Pf17852, Pf18198, Pf18199, Pf22597	1778	ENSG00000197102	DYNC1H1	B0I1R0; hsa:1778; Q14204; Q6DKQ7; Q8WU28; Q92814; Q9Y4G5	Neutrophil degranulation; Recruitment of NuMA to mitotic centrosomes; Regulation of PLK1 Activity at G2/M Transition; Loss of Nlp from mitotic centrosomes; Recruitment of mitotic centrosome proteins and complexes; Anchoring of the basal body to the plasma membrane; AURKA Activation by TPX2; COPI-mediated anterograde transport; MHC class II antigen presentation; Separation of Sister Chromatids; Re…		20	0	2.35	0.956944	55.91	2.0933e+08	0	4.50736e+08	0	0	28.82	6.69	1.25313e+08	2.09543e+08	2.59488e+08	1.14036e+08	3.36684e+08	3.11911e+08	3.88621e+08	2.95539e+08	High	High	High
FALSE	High	Master Protein	Q09666	Neuroblast differentiation-associated protein AHNAK OS=Homo sapiens OX=9606 GN=AHNAK PE=1 SV=2	0	FALSE	884.876	44	132	396	132	5890	628.7	6.15	109134	132	other biological processes	non-structural extracellular;plasma membrane;other membranes;cytosol;cytoskeleton;nucleus;other cell component	other molecular function		79026	ENSG00000124942	AHNAK	A1A586; hsa:79026; Q09666			0	0	8.742	0.00755445	84.91	2.34267e+07	0	2.71938e+08	0	0	31.8	20.6	1.56627e+07	2.29803e+07	2.99459e+07	1.03744e+07	2.77311e+08	1.58838e+08	2.07252e+08	1.79252e+08	High	High	High
FALSE	High	Master Protein	P78527	DNA-dependent protein kinase catalytic subunit OS=Homo sapiens OX=9606 GN=PRKDC PE=1 SV=3	0	FALSE	773.56	32	128	695	127	4128	468.8	7.12	188648	128	cell cycle OR cell proliferation;cell organization and biogenesis;protein metabolism;DNA metabolism;RNA metabolism OR transcription;other metabolic processes;stress response;developmental processes;signal transduction;other biological processes	cytosol;nucleus;other cell component	nucleic acid binding activity;kinase activity;other molecular function	Pf00454, Pf02259, Pf02260, Pf08163, Pf19704, Pf20502	5591	ENSG00000253729	PRKDC	hsa:5591; P78527; P78528; Q13327; Q13337; Q14175; Q59H99; Q7Z611; Q96SE6; Q9UME3	E3 ubiquitin ligases ubiquitinate target proteins; Cytosolic sensors of pathogen-associated DNA ; Nonhomologous End-Joining (NHEJ); IRF3-mediated induction of type I IFN		4	1	1.531	0.951608	52.07	3.30057e+08	0	4.68439e+08	0	0	30.39	8.24	1.85724e+08	3.06078e+08	4.4276e+08	1.88059e+08	3.17522e+08	3.46037e+08	3.75088e+08	2.93898e+08	High	High	High
FALSE	High	Master Protein	Q15149	Plectin OS=Homo sapiens OX=9606 GN=PLEC PE=1 SV=3	0	FALSE	734.311	30	116	389	108	4684	531.5	5.96	107240	116	cell cycle OR cell proliferation;cell organization and biogenesis;other metabolic processes;stress response;developmental processes;other biological processes	plasma membrane;other membranes;cytosol;cytoskeleton;mitochondrion;other cell component	cytoskeletal activity;other molecular function	Pf00307, Pf00681, Pf03501, Pf17902, Pf18373, Pf21019, Pf21020, Pf21097	5339	ENSG00000178209	PLEC	hsa:5339; Q15148; Q15149; Q16640; Q6S376; Q6S377; Q6S378; Q6S379; Q6S380; Q6S381; Q6S382; Q6S383	Assembly of collagen fibrils and other multimeric structures; Type I hemidesmosome assembly; Caspase-mediated cleavage of cytoskeletal proteins		3	8	1.853	0.999281	58.43	8.32593e+07	0	1.72215e+08	0	0	36.47	6.71	5.18176e+07	8.87035e+07	1.12132e+08	3.76191e+07	1.32923e+08	1.15552e+08	1.34271e+08	1.01102e+08	High	High	High
FALSE	High	Master Protein	P35579	Myosin-9 OS=Homo sapiens OX=9606 GN=MYH9 PE=1 SV=4	0	FALSE	1476.85	56	123	1197	101	1960	226.4	5.6	413983	123	cell cycle OR cell proliferation;cell organization and biogenesis;protein metabolism;stress response;transport;developmental processes;signal transduction;other biological processes	plasma membrane;other membranes;cytosol;cytoskeleton;nucleus;other cell component	signal transduction activity or receptor binding;cytoskeletal activity;other molecular function	Pf00063, Pf01576, Pf02736	4627	ENSG00000100345	MYH9	A8K6E4; hsa:4627; O60805; P35579; Q60FE2; Q86T83	Regulation of actin dynamics for phagocytic cup formation; FCGR3A-mediated phagocytosis; Sensory processing of sound by inner hair cells of the cochlea; Sensory processing of sound by outer hair cells of the cochlea; Translocation of SLC2A4 (GLUT4) to the plasma membrane; Signaling by ALK fusions and activated point mutants; RHO GTPases activate CIT; EPHA-mediated growth cone collapse; Sema4D ind…		13	25	2.301	0.960429	71.68	7.55951e+08	0	1.74466e+09	0	0	31.7	9.55	510628162	8.63923e+08	9.38047e+08	3.90918e+08	1.42411e+09	1.17762e+09	1.35217e+09	9.9505e+08	High	High	High
FALSE	High	Master Protein	Q14315	Filamin-C OS=Homo sapiens OX=9606 GN=FLNC PE=1 SV=3	0	FALSE	914.514	41	97	682	84	2725	290.8	5.97	194461	97	cell organization and biogenesis	plasma membrane;other membranes;cytosol;cytoskeleton;other cell component	cytoskeletal activity;other molecular function	Pf00307, Pf00630	2318	ENSG00000128591	FLNC	B2ZZ88; hsa:2318; O95303; Q07985; Q14315; Q9NS12; Q9NYE5; Q9UMR8; Q9Y503	Cell-extracellular matrix interactions		1	12	1.678	0.968978	56.8	4.06499e+08	0	6.64283e+08	0	0	27.32	8.39	2.85551e+08	3.79519e+08	5.35747e+08	2.01657e+08	5.29997e+08	4.0967e+08	5.33794e+08	4.15295e+08	High	High	High
FALSE	High	Master Protein	P21333	Filamin-A OS=Homo sapiens OX=9606 GN=FLNA PE=1 SV=4	0	FALSE	748.1	38	88	564	76	2647	280.6	6.06	155033	88	cell cycle OR cell proliferation;cell organization and biogenesis;protein metabolism;RNA metabolism OR transcription;other metabolic processes;stress response;transport;developmental processes;signal transduction;other biological processes	non-structural extracellular;plasma membrane;other membranes;cytosol;cytoskeleton;ER/Golgi;nucleus;other cell component	signal transduction activity or receptor binding;cytoskeletal activity;other molecular function	Pf00307, Pf00630	2316	ENSG00000196924	FLNA	E9KL45; hsa:2316; P21333; Q5HY53; Q5HY55; Q8NF52	OAS antiviral response; Platelet degranulation ; RHO GTPases activate PAKs; GP1b-IX-V activation signalling; Cell-extracellular matrix interactions		5	3	4.139	0.402599	68.57	1.38509e+08	0	5.72141e+08	0	0	32	11.29	9.70566e+07	1.5234e+08	1.6568e+08	6.39584e+07	4.74543e+08	3.38122e+08	4.60875e+08	3.56819e+08	High	High	High
FALSE	High	Master Protein	O75369	Filamin-B OS=Homo sapiens OX=9606 GN=FLNB PE=1 SV=2	0	FALSE	703.406	41	88	500	75	2602	278	5.73	141959	88	cell organization and biogenesis;stress response;signal transduction;other biological processes	plasma membrane;other membranes;cytosol;cytoskeleton;other cell component	cytoskeletal activity;other molecular function	Pf00307, Pf00630	2317	ENSG00000136068	FLNB	B2ZZ83; B2ZZ84; B2ZZ85; C9JKE6; C9JMC4; hsa:2317; O75369; Q13706; Q59EC2; Q60FE7; Q6MZJ1; Q8WXS9; Q8WXT0; Q8WXT1; Q8WXT2; Q8WXT3; Q9NRB5; Q9NT26; Q9UEV9	ISG15 antiviral mechanism		1	0	3.766	0.526356	54.87	8.1117e+07	0	3.24356e+08	0	0	34.88	7.12	5.54067e+07	9.14691e+07	9.95414e+07	3.61171e+07	2.48576e+08	1.98058e+08	2.57855e+08	2.10089e+08	High	High	High
FALSE	High	Master Protein	Q01082	Spectrin beta chain, non-erythrocytic 1 OS=Homo sapiens OX=9606 GN=SPTBN1 PE=1 SV=2	0	FALSE	473.237	35	67	204	62	2364	274.4	5.57	56973.2	67	cell cycle OR cell proliferation;cell organization and biogenesis;transport;developmental processes;other biological processes	plasma membrane;other membranes;cytosol;cytoskeleton;nucleus;other cell component	cytoskeletal activity;other molecular function	Pf00169, Pf00307, Pf00435	6711	ENSG00000115306	SPTBN1	B2RP63; hsa:6711; O60837; Q01082; Q16057; Q53R99; Q59ER3; Q8IX99	RAF/MAP kinase cascade; NCAM signaling for neurite out-growth; Signaling by FLT3 fusion proteins; COPI-mediated anterograde transport; Sensory processing of sound by inner hair cells of the cochlea; Sensory processing of sound by outer hair cells of the cochlea; RHOV GTPase cycle; RHOU GTPase cycle; Nephrin family interactions; Interaction between L1 and Ankyrins		10	5	4.518	0.29248	78.49	1.90663e+07	0	8.97212e+07	0	0	36.4	9.15	1.51782e+07	2.22912e+07	2.00751e+07	7.60528e+06	7.32346e+07	5.74936e+07	7.32464e+07	5.42796e+07	High	High	High
FALSE	High	Master Protein	Q13813	Spectrin alpha chain, non-erythrocytic 1 OS=Homo sapiens OX=9606 GN=SPTAN1 PE=1 SV=3	0	FALSE	373.617	30	62	179	62	2472	284.4	5.35	46568.5	62	cell organization and biogenesis	non-structural extracellular;plasma membrane;other membranes;cytosol;cytoskeleton;other cell component	cytoskeletal activity;other molecular function	Pf00018, Pf00435, Pf08726, Pf13499	6709	ENSG00000197694	SPTAN1	hsa:6709; Q13186; Q13813; Q15324; Q16606; Q59EF1; Q5VXV5; Q5VXV6; Q7Z6M5; Q9P0V0	Neutrophil degranulation; RHOV GTPase cycle; COPI-mediated anterograde transport; Sensory processing of sound by inner hair cells of the cochlea; Sensory processing of sound by outer hair cells of the cochlea; RHOU GTPase cycle; Nephrin family interactions; RAF/MAP kinase cascade; NCAM signaling for neurite out-growth; Interaction between L1 and Ankyrins; Caspase-mediated cleavage of cytoskeletal…		11	0	5.015	0.189798	75.33	1.62813e+07	0	9.00746e+07	0	0	32.32	10.11	1.10193e+07	1.94375e+07	2.01634e+07	8.8163e+06	7.46168e+07	5.58801e+07	7.35367e+07	5.54274e+07	High	High	High
FALSE	High	Master Protein	Q6P2Q9	Pre-mRNA-processing-splicing factor 8 OS=Homo sapiens OX=9606 GN=PRPF8 PE=1 SV=2	0	FALSE	387.304	29	62	290	61	2335	273.4	8.84	73928.3	62	cell organization and biogenesis;RNA metabolism OR transcription;other metabolic processes;other biological processes	nucleus	nucleic acid binding activity;other molecular function	Pf01398, Pf08082, Pf08083, Pf08084, Pf10596, Pf10597, Pf10598, Pf12134	10594	ENSG00000174231; ENSG00000274442	PRPF8	hsa:10594; O14547; O75965; Q6P2Q9	mRNA Splicing - Major Pathway; mRNA Splicing - Minor Pathway		2	1	1.545	0.955847	52.19	7.98452e+07	0	1.13503e+08	0	0	34.57	9	4.15591e+07	7.89421e+07	1.05185e+08	4.26716e+07	8.11035e+07	8.87343e+07	9.06049e+07	7.05792e+07	High	High	High
FALSE	High	Master Protein	Q9Y490	Talin-1 OS=Homo sapiens OX=9606 GN=TLN1 PE=1 SV=3	0	FALSE	558.175	29	65	395	58	2541	269.6	6.07	115945	65	cell adhesion;cell organization and biogenesis;signal transduction;other biological processes	non-structural extracellular;plasma membrane;other membranes;cytosol;cytoskeleton;other cell component	signal transduction activity or receptor binding;cytoskeletal activity;other molecular function	Pf00373, Pf01608, Pf02174, Pf08913, Pf09141, Pf16511, Pf21692, Pf21865, Pf21896	7094	ENSG00000137076	TLN1	A0A1S5UZ07; A6NMY0; hsa:7094; Q86YD0; Q9NZQ2; Q9UHH8; Q9UPX3; Q9Y490	Platelet degranulation ; Signaling by BRAF and RAF1 fusions; High laminar flow shear stress activates signaling by PIEZO1 and PECAM1:CDH5:KDR in endothelial cells; XBP1(S) activates chaperone genes; SEMA3A-Plexin repulsion signaling by inhibiting Integrin adhesion; Smooth Muscle Contraction; Signaling by moderate kinase activity BRAF mutants; Paradoxical activation of RAF signaling by kinase inac…		15	7	2.483	0.948141	88.21	1.72484e+08	0	3.0035e+08	0	0	23.3	6.86	1.21458e+08	1.63335e+08	2.05312e+08	8.86691e+07	2.35756e+08	1.89798e+08	2.4143e+08	1.89938e+08	High	High	High
FALSE	High	Master Protein	Q00610	Clathrin heavy chain 1 OS=Homo sapiens OX=9606 GN=CLTC PE=1 SV=5	0	FALSE	596.144	36	56	492	56	1675	191.5	5.69	153179	56	cell cycle OR cell proliferation;cell organization and biogenesis;other metabolic processes;transport;other biological processes	plasma membrane;other membranes;cytosol;cytoskeleton;ER/Golgi;other cytoplasmic organelle;other cell component	signal transduction activity or receptor binding;nucleic acid binding activity;other molecular function	Pf00637, Pf01394, Pf09268, Pf13838	1213	ENSG00000141367	CLTC	D3DU00; hsa:1213; Q00610; Q6N0A0; Q86TF2	ALK mutants bind TKIs; Signaling by ALK fusions and activated point mutants; Recycling pathway of L1; MHC class II antigen presentation; RHOV GTPase cycle; Lysosome Vesicle Biogenesis; RHOU GTPase cycle; Cargo recognition for clathrin-mediated endocytosis; WNT5A-dependent internalization of FZD4; EPH-ephrin mediated repulsion of cells; LDL clearance; Retrograde neurotrophin signalling; WNT5A-depe…		18	0	1.747	0.981687	55.21	2.38748e+08	0	4.01803e+08	0	0	29.88	7.34	1.32946e+08	2.41506e+08	2.86679e+08	1.3427e+08	2.93585e+08	2.77415e+08	3.47949e+08	2.64944e+08	High	High	High
FALSE	High	Master Protein	O75643	U5 small nuclear ribonucleoprotein 200 kDa helicase OS=Homo sapiens OX=9606 GN=SNRNP200 PE=1 SV=2	0	FALSE	428.815	30	56	269	55	2136	244.4	6.06	80366.9	56	cell organization and biogenesis;RNA metabolism OR transcription;other metabolic processes	nucleus	other molecular function	Pf00270, Pf00271, Pf02889, Pf18149, Pf21188	23020	ENSG00000144028	SNRNP200	hsa:23020; O75643; O94884; Q6NZY0; Q6PX59; Q8NBE6; Q96IF2; Q9H7S0	mRNA Splicing - Major Pathway; mRNA Splicing - Minor Pathway		2	1	1.618	0.960429	55.02	6.22165e+07	0	1.04034e+08	0	0	37.86	7.71	3.39783e+07	6.58334e+07	8.62444e+07	3.10681e+07	7.69059e+07	7.75972e+07	8.02726e+07	6.17957e+07	High	High	High
FALSE	High	Master Protein	Q92616	eIF-2-alpha kinase activator GCN1 OS=Homo sapiens OX=9606 GN=GCN1 PE=1 SV=7	0	FALSE	363.144	26	55	224	55	2671	292.5	7.43	61184.2	55	cell organization and biogenesis;protein metabolism;other metabolic processes;stress response;signal transduction;other biological processes	cytosol;translational apparatus;other cell component	enzyme regulator activity;nucleic acid binding activity;other molecular function		10985	ENSG00000089154	GCN1	A8KAY1; hsa:10985; O95001; O95651; Q6P2S3; Q86X65; Q8N5I5; Q8WU80; Q92616; Q99736; Q9UE60	Response of EIF2AK4 (GCN2) to amino acid deficiency		1	0	1.633	0.961307	54.63	9.50794e+07	0	7.25743e+07	0	0	39.36	6.43	5.37561e+07	1.06738e+08	1.32485e+08	4.60787e+07	5.28561e+07	5.04878e+07	6.16105e+07	4.74936e+07	High	High	High
FALSE	High	Master Protein	P35580	Myosin-10 OS=Homo sapiens OX=9606 GN=MYH10 PE=1 SV=3	0	FALSE	732.814	43	75	395	54	1976	228.9	5.54	125245	75	cell adhesion;cell cycle OR cell proliferation;cell organization and biogenesis;other biological processes	plasma membrane;other membranes;cytosol;cytoskeleton;other cell component	cytoskeletal activity;nucleic acid binding activity;other molecular function	Pf00063, Pf00612, Pf01576, Pf02736	4628	ENSG00000133026	MYH10	B2RWP9; D3DTS1; F8VTL3; hsa:4628; P35580; Q12989; Q149N3; Q149N4; Q16087; Q4LE45; Q6PK16; Q9BWG0	Sema4D induced cell migration and growth-cone collapse; EPHA-mediated growth cone collapse; RHO GTPases activate PAKs; RHO GTPases activate CIT; RHO GTPases activate PKNs; RHO GTPases Activate ROCKs		6	5	2.431	0.951608	62.78	4.61829e+07	0	1.31461e+08	0	0	41.4	9.37	2.84864e+07	5.87882e+07	6.27577e+07	2.20856e+07	1.04043e+08	9.1183e+07	9.91505e+07	7.3288e+07	High	High	High
FALSE	High	Master Protein	P46940	Ras GTPase-activating-like protein IQGAP1 OS=Homo sapiens OX=9606 GN=IQGAP1 PE=1 SV=1	0	FALSE	433.949	41	58	296	52	1657	189.1	6.48	93294.8	58	cell cycle OR cell proliferation;cell organization and biogenesis;developmental processes;signal transduction;other biological processes	plasma membrane;other membranes;cytosol;cytoskeleton;nucleus;other cell component	enzyme regulator activity;cytoskeletal activity;other molecular function	Pf00307, Pf00612, Pf00616, Pf03836	8826	ENSG00000140575	IQGAP1	A7MBM3; hsa:8826; P46940	Signaling by BRAF and RAF1 fusions; Neutrophil degranulation; RHOC GTPase cycle; RHOA GTPase cycle; CDC42 GTPase cycle; RAC1 GTPase cycle; RHOQ GTPase cycle; RHO GTPases activate IQGAPs; RAC2 GTPase cycle; RHOV GTPase cycle; RHOU GTPase cycle; Nephrin family interactions; Glucagon-like Peptide-1 (GLP1) regulates insulin secretion; Signaling by moderate kinase activity BRAF mutants; Paradoxical ac…		19	6	2.56	0.936586	60.45	7.30737e+07	0	1.72756e+08	0	0	28.7	8.13	4.93773e+07	7.0924e+07	9.25936e+07	3.50771e+07	1.27777e+08	1.15026e+08	1.51168e+08	1.15939e+08	High	High	High
FALSE	High	Master Protein	P42704	Leucine-rich PPR motif-containing protein, mitochondrial OS=Homo sapiens OX=9606 GN=LRPPRC PE=1 SV=3	0	FALSE	418.204	42	52	341	52	1394	157.8	6.13	102050	52	RNA metabolism OR transcription;other metabolic processes;transport;other biological processes	other membranes;cytoskeleton;mitochondrion;nucleus;other cell component	cytoskeletal activity;nucleic acid binding activity;other molecular function	Pf01535	10128	ENSG00000138095	LRPPRC	A0PJE3; A8K1V1; hsa:10128; P42704; Q53PC0; Q53QN7; Q6ZUD8; Q7Z7A6; Q96D84	Mitochondrial RNA degradation		1	0	1.247	0.823497	51.78	1.20804e+08	0	1.56211e+08	0	0	42.2	9.23	7.39596e+07	1.2941e+08	1.99775e+08	5.80415e+07	1.16144e+08	1.08601e+08	1.38642e+08	9.83588e+07	High	High	High
FALSE	High	Master Protein	Q9NZM1	Myoferlin OS=Homo sapiens OX=9606 GN=MYOF PE=1 SV=1	0	FALSE	334.014	31	52	181	52	2061	234.6	6.18	49544.1	52	cell organization and biogenesis;stress response;other biological processes	plasma membrane;other membranes;cytoskeleton;ER/Golgi;nucleus;other cell component	other molecular function	Pf00168, Pf08150, Pf08151, Pf08165, Pf16165, Pf22901	26509	ENSG00000138119	MYOF	B3KQN5; hsa:26509; Q5VWW2; Q5VWW3; Q5VWW4; Q5VWW5; Q7Z642; Q8IWH0; Q9HBU3; Q9NZM0; Q9NZM1; Q9ULL3; Q9Y4U4			0	0	2.233	0.967249	50.97	2.48569e+07	0	6.45118e+07	0	0	37.07	7.5	1.53945e+07	2.96603e+07	3.31294e+07	1.25943e+07	5.08733e+07	4.11722e+07	5.30607e+07	4.06075e+07	High	High	High
FALSE	High	Master Protein	P49327	Fatty acid synthase OS=Homo sapiens OX=9606 GN=FASN PE=1 SV=3	0	FALSE	334.73	24	50	208	49	2511	273.3	6.44	56257.2	50	other metabolic processes;stress response;other biological processes	plasma membrane;other membranes;cytosol;ER/Golgi;other cell component	other molecular function	Pf00107, Pf00109, Pf00550, Pf00698, Pf00975, Pf02801, Pf08242, Pf08659, Pf16197, Pf21089, Pf21149	2194	ENSG00000169710	FASN	hsa:2194; P49327; Q13479; Q16702; Q4LE83; Q6P4U5; Q6SS02; Q969R1; Q96C68; Q96IT0	ChREBP activates metabolic gene expression; Activation of gene expression by SREBF (SREBP); Fatty acyl-CoA biosynthesis; NR1H2 & NR1H3 regulate gene expression linked to lipogenesis; Vitamin B5 (pantothenate) metabolism		5	1	2.638	0.926579	54.37	3.23071e+07	0	9.10996e+07	0	0	33.46	5.5	2.10517e+07	3.49588e+07	4.15575e+07	1.5322e+07	6.76006e+07	6.34588e+07	7.60652e+07	5.86677e+07	High	High	High
FALSE	High	Master Protein	P14625	Endoplasmin OS=Homo sapiens OX=9606 GN=HSP90B1 PE=1 SV=1	0	FALSE	434.866	53	46	822	45	803	92.4	4.84	229452	46	cell organization and biogenesis;protein metabolism;other metabolic processes;stress response;transport;other biological processes	non-structural extracellular;plasma membrane;other membranes;cytosol;ER/Golgi;other cell component	signal transduction activity or receptor binding;nucleic acid binding activity;other molecular function	Pf00183, Pf13589	7184	ENSG00000166598	HSP90B1	hsa:7184; P14625; Q96A97	Regulation of Insulin-like Growth Factor (IGF) transport and uptake by Insulin-like Growth Factor Binding Proteins (IGFBPs); Post-translational protein phosphorylation; Interleukin-4 and Interleukin-13 signaling; Trafficking and processing of endosomal TLR; Scavenging by Class A Receptors; ATF6 (ATF6-alpha) activates chaperone genes		6	2	1.819	0.999281	59.61	1.25661e+09	0	2.12128e+09	0	0	31.51	9.67	8.62497e+08	1.24673e+09	1.53456e+09	5.35456e+08	1.60381e+09	1.39158e+09	1.89969e+09	1.39272e+09	High	High	High
FALSE	High	Master Protein	P02545	Prelamin-A/C OS=Homo sapiens OX=9606 GN=LMNA PE=1 SV=1	0	FALSE	327.666	55	45	244	44	664	74.1	7.02	71829.8	45	cell cycle OR cell proliferation;cell organization and biogenesis;other metabolic processes;stress response;transport;developmental processes;other biological processes	cytosol;cytoskeleton;nucleus;other cell component	cytoskeletal activity;other molecular function	Pf00038, Pf00932	4000	ENSG00000160789	LMNA	B4DI32; D3DVB0; D6RAQ3; E7EUI9; hsa:4000; P02545; P02546; Q5I6Y4; Q5I6Y6; Q5TCJ2; Q5TCJ3; Q6UYC3; Q969I8; Q96JA2	Signaling by BRAF and RAF1 fusions; XBP1(S) activates chaperone genes		2	0	2.486	0.948141	65.91	1.56973e+08	0	3.40422e+08	0	0	31.49	12.27	1.03906e+08	1.59731e+08	1.98771e+08	7.26864e+07	2.93477e+08	2.31339e+08	2.62061e+08	1.9113e+08	High	High	High
FALSE	High	Master Protein	Q07065	Cytoskeleton-associated protein 4 OS=Homo sapiens OX=9606 GN=CKAP4 PE=1 SV=2	0	FALSE	400.309	64	44	328	43	602	66	5.92	100245	44		plasma membrane;other membranes;cytoskeleton;ER/Golgi;other cytoplasmic organelle;other cell component			10970	ENSG00000136026	CKAP4	hsa:10970; Q07065; Q504S5; Q53ES6	Neutrophil degranulation; RND2 GTPase cycle; Regulation of Insulin-like Growth Factor (IGF) transport and uptake by Insulin-like Growth Factor Binding Proteins (IGFBPs); Post-translational protein phosphorylation; RND3 GTPase cycle; Surfactant metabolism		6	0	3.645	0.579572	63.46	1.64324e+08	0	5.83663e+08	0	0	33.94	10.46	1.0751e+08	1.80415e+08	2.10521e+08	7.74564e+07	4.637e+08	3.79749e+08	4.72739e+08	3.2821e+08	High	High	High
FALSE	High	Master Protein	P13639	Elongation factor 2 OS=Homo sapiens OX=9606 GN=EEF2 PE=1 SV=4	0	FALSE	389.303	47	42	325	41	858	95.3	6.83	98065.1	42	protein metabolism;other metabolic processes;other biological processes	non-structural extracellular;plasma membrane;other membranes;cytosol;translational apparatus;other cell component	translation activity;nucleic acid binding activity;other molecular function	Pf00009, Pf00679, Pf03144, Pf03764, Pf14492	1938	ENSG00000167658	EEF2	A0A384N6H1; B2RMP5; D6W618; hsa:1938; P13639; Q58J86	Neutrophil degranulation; Protein methylation; Uptake and function of diphtheria toxin; Peptide chain elongation; Synthesis of diphthamide-EEF2		5	1	2.957	0.834351	76.35	2.35292e+08	0	6.14819e+08	0	0	33.08	8.73	1.45379e+08	2.42141e+08	3.24555e+08	1.20809e+08	4.06599e+08	4.16811e+08	5.09128e+08	4.12868e+08	High	High	High
FALSE	High	Master Protein	P12111	Collagen alpha-3(VI) chain OS=Homo sapiens OX=9606 GN=COL6A3 PE=1 SV=5	0	FALSE	295.78	17	41	139	41	3177	343.5	6.68	36459.9	41	cell adhesion;signal transduction;other biological processes	extracellular matrix;plasma membrane;other membranes;ER/Golgi;other cell component	enzyme regulator activity;extracellular structural activity	Pf00014, Pf00092, Pf01391	1293	ENSG00000163359	COL6A3	A8MT30; B4E3U5; B7ZMJ7; E9PFQ6; E9PGQ9; hsa:1293; P12111; Q16501; Q53QF4; Q53QF6	Integrin cell surface interactions; Collagen degradation; Signaling by PDGF; Assembly of collagen fibrils and other multimeric structures; ECM proteoglycans; NCAM1 interactions; Collagen chain trimerization		8	0	2.444	0.955545	76.26	1.6603e+07	0	3.40931e+07	0	0	19.34	9.06	1.35731e+07	1.68621e+07	1.70231e+07	9.19368e+06	2.55946e+07	2.31089e+07	3.06456e+07	2.25425e+07	High	High	High
FALSE	High	Master Protein	P12270	Nucleoprotein TPR OS=Homo sapiens OX=9606 GN=TPR PE=1 SV=3	0	FALSE	243.731	20	41	124	41	2363	267.1	5.02	32990.3	41	cell cycle OR cell proliferation;cell organization and biogenesis;other metabolic processes;stress response;transport;signal transduction;other biological processes	other membranes;cytoskeleton;nucleus;other cell component	cytoskeletal activity;nucleic acid binding activity;other molecular function	Pf07926	7175	ENSG00000047410	TPR	hsa:7175; P12270; Q15624; Q15655; Q5SWY0; Q99968	HCMV Late Events; HCMV Early Events; ISG15 antiviral mechanism; Transport of the SLBP independent Mature mRNA; Transport of the SLBP Dependant Mature mRNA; Transport of Mature mRNA Derived from an Intronless Transcript; Transport of Mature mRNA derived from an Intron-Containing Transcript; Rev-mediated nuclear export of HIV RNA; Transport of Ribonucleoproteins into the Host Nucleus; NS1 Mediated …		29	0	2.069	0.994523	58.65	2.10947e+07	0	5.01852e+07	0	0	37.57	11.47	1.34609e+07	2.26192e+07	2.77086e+07	8.80856e+06	3.95134e+07	3.39547e+07	3.88032e+07	2.66171e+07	High	High	High
FALSE	High	Master Protein	P08670	Vimentin OS=Homo sapiens OX=9606 GN=VIM PE=1 SV=4	0	FALSE	559.038	76	45	819	40	466	53.6	5.12	244715	45	cell organization and biogenesis;stress response;developmental processes;other biological processes	plasma membrane;other membranes;cytosol;cytoskeleton;nucleus;other cytoplasmic organelle;other cell component	cytoskeletal activity;nucleic acid binding activity;other molecular function	Pf00038, Pf04732	7431	ENSG00000026025	VIM	B0YJC2; D3DRU4; hsa:7431; P08670; Q15867; Q15868; Q15869; Q548L2; Q6LER9; Q8N850; Q96ML2; Q9NTM3	Aggrephagy; Interleukin-4 and Interleukin-13 signaling; Chaperone Mediated Autophagy; Late endosomal microautophagy; Striated Muscle Contraction; RHOBTB1 GTPase cycle; Caspase-mediated cleavage of cytoskeletal proteins		7	4	7.325	0.0248517	100.94	5.16238e+08	0	3.53947e+09	0	0	39.53	15.43	3.4792e+08	6.18609e+08	6.42042e+08	2.15501e+08	3.4554e+09	2.37168e+09	2.76336e+09	2.20422e+09	High	High	High
FALSE	High	Master Protein	Q00341	Vigilin OS=Homo sapiens OX=9606 GN=HDLBP PE=1 SV=2	0	FALSE	282.766	35	40	192	39	1268	141.4	6.87	53381.6	40											0	0	2.384	0.956401	58.43	5.50986e+07	0	1.39163e+08	0	0	36.17	6.93	3.9312e+07	6.60706e+07	6.47289e+07	2.46848e+07	1.08185e+08	9.25314e+07	1.16725e+08	8.75319e+07	High	High	High
FALSE	High	Master Protein	P18206	Vinculin OS=Homo sapiens OX=9606 GN=VCL PE=1 SV=4	0	FALSE	205.208	39	39	136	39	1134	123.7	5.66	35829.8	39	cell adhesion;cell organization and biogenesis;developmental processes;other biological processes	non-structural extracellular;plasma membrane;other membranes;cytosol;cytoskeleton;other cell component	cytoskeletal activity;other molecular function	Pf01044	7414	ENSG00000035403	VCL	hsa:7414; P18206; Q16450; Q5SWX2; Q7Z3B8; Q8IXU7	Platelet degranulation ; Neutrophil degranulation; Signaling by BRAF and RAF1 fusions; Signaling by ALK fusions and activated point mutants; High laminar flow shear stress activates signaling by PIEZO1 and PECAM1:CDH5:KDR in endothelial cells; Turbulent (oscillatory, disturbed) flow shear stress activates signaling by PIEZO1 and integrins in endothelial cells; Smooth Muscle Contraction; Signaling…		13	0	3.337	0.692314	46.22	2.76996e+07	0	8.9178e+07	0	0	26.97	14.66	3.09609e+07	2.49833e+07	2.00569e+07	1.62272e+07	7.16838e+07	4.638e+07	6.97506e+07	5.72785e+07	High	High	High
FALSE	High	Master Protein	Q9P2J5	Leucine--tRNA ligase, cytoplasmic OS=Homo sapiens OX=9606 GN=LARS1 PE=1 SV=2	0	FALSE	244.064	37	38	172	38	1176	134.4	7.3	47091.4	38	cell organization and biogenesis;protein metabolism;RNA metabolism OR transcription;other metabolic processes;stress response;other biological processes	cytosol;ER/Golgi;nucleus;other cytoplasmic organelle;other cell component	enzyme regulator activity;other molecular function	Pf00133, Pf08264, Pf22947	51520	ENSG00000133706	LARS1	A2RRR4; A7E266; B4DJ10; hsa:51520; Q2TU79; Q9NSE1; Q9P2J5	Transcriptional and post-translational regulation of MITF-M expression and activity; Selenoamino acid metabolism; Cytosolic tRNA aminoacylation		3	0	1.613	0.960429	57.74	5.80416e+07	0	9.10471e+07	0	0	24.97	9.69	3.77681e+07	5.91446e+07	6.87967e+07	3.30677e+07	6.66765e+07	5.78413e+07	7.9788e+07	6.1713e+07	High	High	High
FALSE	High	Master Protein	Q9UPN3	Microtubule-actin cross-linking factor 1, isoforms 1/2/3/4/5 OS=Homo sapiens OX=9606 GN=MACF1 PE=1 SV=4	0	FALSE	226.295	8	42	80	38	7388	837.8	5.39	19577.7	42	cell organization and biogenesis;stress response;transport;signal transduction;other biological processes	plasma membrane;other membranes;cytoskeleton;ER/Golgi;other cell component	cytoskeletal activity;other molecular function	Pf00307, Pf00435, Pf00681, Pf02187, Pf13499, Pf17902, Pf18373, Pf21019, Pf21020, Pf21097	23499	ENSG00000127603	MACF1	B1ALC5; E9PJT0; hsa:23499; O75053; Q5VW20; Q8WXY1; Q8WXY2; Q96PK2; Q9H540; Q9UKP0; Q9ULG9; Q9UPN3		Mesodermal commitment pathway	1	2	2.218	0.977897	54.59	1.14598e+07	0	2.34463e+07	0	0	37.1	12.44	6.70877e+06	1.25831e+07	1.57295e+07	5.63814e+06	1.73036e+07	1.40734e+07	2.0956e+07	1.57699e+07	High	High	High
FALSE	High	Master Protein	P11021	Endoplasmic reticulum chaperone BiP OS=Homo sapiens OX=9606 GN=HSPA5 PE=1 SV=2	0	FALSE	557.122	57	39	705	37	654	72.3	5.16	224512	39	protein metabolism;other metabolic processes;stress response;transport;developmental processes;signal transduction;other biological processes	plasma membrane;other membranes;cytosol;mitochondrion;ER/Golgi;nucleus;other cell component	translation activity;other molecular function	Pf00012	3309	ENSG00000044574	HSPA5	B0QZ61; hsa:3309; P11021; Q2EF78; Q9NPF1; Q9UK02	Platelet degranulation ; Regulation of HSF1-mediated heat shock response; Antigen Presentation: Folding, assembly and peptide loading of class I MHC; ATF6B (ATF6-beta) activates chaperones; IRE1alpha activates chaperones; PERK regulates gene expression; ATF6 (ATF6-alpha) activates chaperone genes		8	4	2.168	0.977612	65.54	1.02407e+09	0	2.03161e+09	0	0	25.09	11.1	7.34693e+08	9.502e+08	1.19645e+09	4.74808e+08	1.57675e+09	1.29336e+09	1.82895e+09	1.29938e+09	High	High	High
FALSE	High	Master Protein	Q08211	ATP-dependent RNA helicase A OS=Homo sapiens OX=9606 GN=DHX9 PE=1 SV=4	0	FALSE	348.161	34	37	226	37	1270	140.9	6.84	70986.2	37	cell organization and biogenesis;DNA metabolism;RNA metabolism OR transcription;other metabolic processes;stress response;transport;other biological processes	cytosol;cytoskeleton;nucleus;other cell component	translation activity;nucleic acid binding activity;other molecular function	Pf00035, Pf00270, Pf00271, Pf04408, Pf07717, Pf21010	1660	ENSG00000135829	DHX9	B2RNV4; hsa:1660; Q05CI5; Q08211; Q12803; Q32Q22; Q5VY62; Q6PD69; Q99556	mRNA Splicing - Major Pathway; PKR-mediated signaling; RIP-mediated NFkB activation via ZBP1; DEx/H-box helicases activate type I IFN and inflammatory cytokines production		4	0	1.946	0.999944	56.59	8.18437e+07	0	1.70598e+08	0	0	38.91	7.09	3.97084e+07	8.09447e+07	1.16247e+08	4.37252e+07	1.24058e+08	1.21265e+08	1.4226e+08	1.05568e+08	High	High	High
FALSE	High	Master Protein	P13667	Protein disulfide-isomerase A4 OS=Homo sapiens OX=9606 GN=PDIA4 PE=1 SV=2	0	FALSE	328.55	56	37	281	37	645	72.9	5.07	80720.2	37	protein metabolism;other metabolic processes;stress response;transport	non-structural extracellular;ER/Golgi;other cell component	other molecular function	Pf00085, Pf13848	9601	ENSG00000155660	PDIA4	A8K4K6; hsa:9601; P13667; Q549T6			0	0	4.051	0.432156	72.96	9.37864e+07	0	3.48138e+08	0	0	29.73	15.89	6.48744e+07	8.98559e+07	1.13645e+08	4.05928e+07	2.88925e+08	2.03962e+08	3.14615e+08	2.08227e+08	High	High	High
FALSE	High	Master Protein	P24821	Tenascin OS=Homo sapiens OX=9606 GN=TNC PE=1 SV=3	0	FALSE	291.756	20	36	135	36	2201	240.7	4.89	38627	36	cell adhesion;cell-cell signaling;cell organization and biogenesis;stress response;developmental processes;other biological processes	extracellular matrix;ER/Golgi	signal transduction activity or receptor binding;extracellular structural activity;other molecular function	Pf00041, Pf00147, Pf07974, Pf18720	3371	ENSG00000041982	TNC	C9IYT7; C9J575; C9J6D9; C9J848; hsa:3371; P24821; Q14583; Q15567; Q5T7S3	Regulation of Insulin-like Growth Factor (IGF) transport and uptake by Insulin-like Growth Factor Binding Proteins (IGFBPs); Post-translational protein phosphorylation; Integrin cell surface interactions; ECM proteoglycans; Syndecan interactions		5	0	10.935	0.00142869	82.43	4.99249e+06	0	8.14737e+07	0	0	53.95	15.41	5.41055e+06	8.2869e+06	3.86132e+06	2.32572e+06	6.03307e+07	5.6873e+07	7.97208e+07	4.95593e+07	High	High	Peak Found
FALSE	High	Master Protein	Q92878	DNA repair protein RAD50 OS=Homo sapiens OX=9606 GN=RAD50 PE=1 SV=1	0	FALSE	193.236	27	36	139	36	1312	153.8	6.89	34510.6	36	cell cycle OR cell proliferation;cell organization and biogenesis;DNA metabolism;other metabolic processes;stress response;signal transduction;other biological processes	nucleus;other cell component	enzyme regulator activity;nucleic acid binding activity;other molecular function	Pf04423, Pf13476, Pf13558	10111	ENSG00000113522	RAD50	B9EGF5; hsa:10111; O43254; Q6GMT7; Q6P5X3; Q92878; Q9UP86	Regulation of TP53 Activity through Phosphorylation; Processing of DNA double-strand break ends; Presynaptic phase of homologous DNA pairing and strand exchange; G2/M DNA damage checkpoint; HDR through Single Strand Annealing (SSA); Impaired BRCA2 binding to RAD51; Resolution of D-loop Structures through Holliday Junction Intermediates; Recruitment and ATM-mediated phosphorylation of repair and s…		20	0	1.69	0.97206	47.18	2.86548e+07	0	5.97966e+07	0	0	34.2	6.38	1.81654e+07	2.96447e+07	4.03148e+07	1.4136e+07	4.38202e+07	4.53931e+07	4.65432e+07	3.78521e+07	High	High	High
FALSE	High	Master Protein	P04264	Keratin, type II cytoskeletal 1 OS=Homo sapiens OX=9606 GN=KRT1 PE=1 SV=6	0	FALSE	369.099	48	45	306	35	644	66	8.12	86870	45	cell organization and biogenesis;protein metabolism;other metabolic processes;stress response;other biological processes	non-structural extracellular;plasma membrane;other membranes;cytosol;cytoskeleton;other cell component	bone, tooth or skin structural activity;other molecular function	Pf00038, Pf16208, Pf16210	3848	ENSG00000167768	KRT1	B2RA01; hsa:3848; P04264; P85925; P86104; Q14720; Q6GSJ0; Q9H298	Formation of the cornified envelope; Neutrophil degranulation; Differentiation of keratinocytes in interfollicular epidermis in mammalian skin		4	10	0.141	1.50881e-07	103.46	9.94785e+08	0	9.98872e+07	0	0	48.58	61.85	8.91004e+08	1.27812e+09	9.30939e+08	2.9284e+08	1.01592e+08	1.60879e+08	5.6019e+07	4.17697e+07	High	High	High
FALSE	High	Master Protein	P22314	Ubiquitin-like modifier-activating enzyme 1 OS=Homo sapiens OX=9606 GN=UBA1 PE=1 SV=3	0	FALSE	354.105	38	35	270	35	1058	117.8	5.76	84842.1	35	protein metabolism;other metabolic processes;stress response	cytosol;mitochondrion;nucleus;other cell component	other molecular function	Pf00899, Pf09358, Pf10585, Pf16190, Pf16191	7317	ENSG00000130985	UBA1	hsa:7317; P22314; Q5JRR8; Q96E13	Synthesis of active ubiquitin: roles of E1 and E2 enzymes; Antigen processing: Ubiquitination & Proteasome degradation		2	0	2.412	0.955545	69.29	1.35536e+08	0	2.65628e+08	0	0	26.53	8.46	9.40631e+07	1.37416e+08	1.63693e+08	6.88112e+07	1.9346e+08	1.72731e+08	2.29822e+08	1.8104e+08	High	High	High
FALSE	High	Master Protein	Q14764	Major vault protein OS=Homo sapiens OX=9606 GN=MVP PE=1 SV=4	0	FALSE	287.356	45	35	215	35	893	99.3	5.48	62518.8	35	cell cycle OR cell proliferation;protein metabolism;other metabolic processes;transport;signal transduction;other biological processes	non-structural extracellular;cytosol;cytoskeleton;nucleus;other cell component	other molecular function	Pf01505, Pf11978, Pf17794, Pf17795, Pf17796	9961	ENSG00000013364	MVP	hsa:9961; Q14764; Q96BG4; Q9BPW6; Q9BQT1; Q9UBD1	Neutrophil degranulation		1	0	2.496	0.948141	57.09	4.15969e+07	0	1.16638e+08	0	0	35.02	8.47	2.86941e+07	5.04161e+07	5.05443e+07	2.04504e+07	9.37416e+07	7.50169e+07	9.50985e+07	7.07631e+07	High	High	High
FALSE	High	Master Protein	P53396	ATP-citrate synthase OS=Homo sapiens OX=9606 GN=ACLY PE=1 SV=3	0	FALSE	227.688	35	35	202	35	1101	120.8	7.33	58865.7	35	other metabolic processes	non-structural extracellular;cytosol;nucleus;other cytoplasmic organelle;other cell component	other molecular function	Pf00285, Pf00549, Pf02629, Pf16114	47	ENSG00000131473	ACLY	B4DIM0; B4E3P0; hsa:47; P53396; Q13037; Q9BRL0	Neutrophil degranulation; ChREBP activates metabolic gene expression; Fatty acyl-CoA biosynthesis		3	0	1.848	0.999281	54.54	9.42069e+07	0	1.80566e+08	0	0	29.82	9.69	6.41228e+07	9.77147e+07	1.1601e+08	4.51735e+07	1.42606e+08	1.18179e+08	1.53054e+08	1.07465e+08	High	High	High
FALSE	High	Master Protein	Q92621	Nuclear pore complex protein Nup205 OS=Homo sapiens OX=9606 GN=NUP205 PE=1 SV=3	0	FALSE	211.976	19	35	140	35	2012	227.8	6.19	33980.9	35	cell organization and biogenesis;transport	other membranes;cytosol;nucleus	other molecular function	Pf11894	23165	ENSG00000155561	NUP205	A6H8X3; hsa:23165; Q86YC1; Q92621	SUMOylation of DNA replication proteins; Rev-mediated nuclear export of HIV RNA; Nuclear import of Rev protein; Postmitotic nuclear pore complex (NPC) reformation; SUMOylation of DNA damage response and repair proteins; HCMV Late Events; HCMV Early Events; ISG15 antiviral mechanism; Transport of the SLBP independent Mature mRNA; Transport of the SLBP Dependant Mature mRNA; Transport of Mature mRN…		29	0	1.203	0.781389	50.87	3.25059e+07	0	3.77902e+07	0	0	30.81	5.52	1.86012e+07	3.0803e+07	4.37539e+07	1.81251e+07	2.69536e+07	2.62918e+07	3.10892e+07	2.47284e+07	High	High	High
FALSE	High	Master Protein	Q63HN8	E3 ubiquitin-protein ligase RNF213 OS=Homo sapiens OX=9606 GN=RNF213 PE=1 SV=3	0	FALSE	205.758	8	35	105	35	5207	591	6.48	25602.8	35	cell organization and biogenesis;protein metabolism;other metabolic processes;stress response;developmental processes;other biological processes	cytosol;nucleus;other cell component	other molecular function	Pf00097, Pf20173	57674	ENSG00000173821	RNF213	C9JCP4; D6RI12; F8WKS1; hsa:57674; Q63HN8; Q658P6; Q69YK7; Q6MZR1; Q8IWF4; Q8IZX1; Q8IZX2; Q8N406; Q8TEU0; Q9H6C9; Q9H6H9; Q9H6P3; Q9H8A9; Q9HCF4; Q9HCL8	Antigen processing: Ubiquitination & Proteasome degradation; Signaling by ALK fusions and activated point mutants; Suppression of apoptosis		3	0	2.383	0.956401	52.78	8.33679e+06	0	2.29954e+07	0	0	42.84	7.1	4.60012e+06	1.11901e+07	1.02251e+07	4.59011e+06	1.66244e+07	1.75545e+07	1.81431e+07	1.45226e+07	High	High	High
FALSE	High	Master Protein	O95347	Structural maintenance of chromosomes protein 2 OS=Homo sapiens OX=9606 GN=SMC2 PE=1 SV=2	0	FALSE	196.961	32	35	99	35	1197	135.6	8.43	23805.9	35	cell cycle OR cell proliferation;cell organization and biogenesis;other biological processes	cytosol;nucleus;other cell component	nucleic acid binding activity;other molecular function	Pf02463, Pf06470	10592	ENSG00000136824	SMC2	hsa:10592; O95347; Q6IEE0; Q9P1P2	Condensation of Prophase Chromosomes; Condensation of Prometaphase Chromosomes		2	0	2.326	0.959513	54.67	1.85734e+07	0	5.00575e+07	0	0	35.15	6.41	1.21946e+07	1.95609e+07	2.37112e+07	7.93385e+06	3.90558e+07	3.33795e+07	3.92711e+07	2.99291e+07	High	High	High
FALSE	High	Master Protein	Q5T4S7	E3 ubiquitin-protein ligase UBR4 OS=Homo sapiens OX=9606 GN=UBR4 PE=1 SV=1	0	FALSE	166.743	8	35	85	35	5183	573.5	6.04	20114	35	cell organization and biogenesis;protein metabolism;other metabolic processes;stress response;other biological processes	plasma membrane;other membranes;cytosol;cytoskeleton;nucleus;other cytoplasmic organelle;other cell component	other molecular function	Pf02207, Pf13764, Pf19423	23352	ENSG00000127481	UBR4	A8MPT2; A8MQ33; A8MQB1; hsa:23352; O60646; O75050; Q4QRK5; Q5T4S7; Q5T4S8; Q5T4S9; Q5TBN8; Q5TBP2; Q6DKH8; Q6P4A4; Q7L8P7; Q8IXJ4; Q8TDN5; Q8WV67; Q9HA46; Q9P2N9; Q9UG82	Neutrophil degranulation; Antigen processing: Ubiquitination & Proteasome degradation		2	0	2.228	0.970229	55.71	9.31229e+06	0	2.31298e+07	0	0	30.24	8.38	5.54451e+06	9.99475e+06	1.12368e+07	5.21149e+06	1.65334e+07	1.5915e+07	2.02082e+07	1.53036e+07	High	High	High
FALSE	High	Master Protein	P07237	Protein disulfide-isomerase OS=Homo sapiens OX=9606 GN=P4HB PE=1 SV=3	0	FALSE	282.697	58	34	317	34	508	57.1	4.87	84911.5	34	protein metabolism;other metabolic processes;stress response;transport;signal transduction;other biological processes	non-structural extracellular;plasma membrane;other membranes;cytosol;cytoskeleton;ER/Golgi;other cell component	signal transduction activity or receptor binding;cytoskeletal activity;other molecular function	Pf00085, Pf13848	5034	ENSG00000185624	P4HB	B2RDQ2; hsa:5034; P07237; P30037; P32079; Q15205; Q6LDE5	Collagen biosynthesis and modifying enzymes; Hedgehog ligand biogenesis; Detoxification of Reactive Oxygen Species; Regulation of Insulin-like Growth Factor (IGF) transport and uptake by Insulin-like Growth Factor Binding Proteins (IGFBPs); Post-translational protein phosphorylation; Insulin processing; Interleukin-12 signaling; Interleukin-23 signaling; Chylomicron assembly; VLDL assembly; LDL r…		11	0	2.395	0.956401	60.46	3.81123e+08	0	8.25648e+08	0	0	31.79	9.32	2.7689e+08	4.00285e+08	4.39709e+08	1.60242e+08	6.60322e+08	5.33634e+08	7.03859e+08	5.08418e+08	High	High	High
FALSE	High	Master Protein	P08133	Annexin A6 OS=Homo sapiens OX=9606 GN=ANXA6 PE=1 SV=3	0	FALSE	271.062	48	34	231	34	673	75.8	5.6	65251.9	34	transport;signal transduction;other biological processes	plasma membrane;other membranes;mitochondrion;other cytoplasmic organelle;other cell component	transporter activity;other molecular function	Pf00191	309	ENSG00000197043	ANXA6	B7Z8A7; D3DQH4; E9PGK1; hsa:309; P08133; Q6ZT79	Smooth Muscle Contraction		1	0	1.342	0.896702	68.07	1.5192e+08	0	2.25942e+08	0	0	35.49	6.45	9.01818e+07	1.59813e+08	2.11501e+08	7.63073e+07	1.77395e+08	1.41733e+08	1.78045e+08	1.44041e+08	High	High	High
FALSE	High	Master Protein	Q14152	Eukaryotic translation initiation factor 3 subunit A OS=Homo sapiens OX=9606 GN=EIF3A PE=1 SV=1	0	FALSE	266.564	27	34	169	34	1382	166.5	6.79	48725.1	34	cell organization and biogenesis;protein metabolism;other metabolic processes;other biological processes	cytosol;cytoskeleton;translational apparatus;nucleus;other cell component	signal transduction activity or receptor binding;nucleic acid binding activity;other molecular function	Pf01399, Pf22591	8661	ENSG00000107581	EIF3A	B1AMV5; B4DYS1; F5H335; hsa:8661; O00653; Q14152; Q15778	L13a-mediated translational silencing of Ceruloplasmin expression; Translation initiation complex formation; Formation of a pool of free 40S subunits; Formation of the ternary complex, and subsequently, the 43S complex; Ribosomal scanning and start codon recognition; GTP hydrolysis and joining of the 60S ribosomal subunit		6	0	2.044	0.999281	62.39	4.40182e+07	0	9.46753e+07	0	0	37.12	5.61	2.68658e+07	4.8042e+07	6.04516e+07	2.06306e+07	7.05939e+07	6.5632e+07	7.92456e+07	6.08794e+07	High	High	High
FALSE	High	Master Protein	P07814	Bifunctional glutamate/proline--tRNA ligase OS=Homo sapiens OX=9606 GN=EPRS1 PE=1 SV=5	0	FALSE	244.298	30	35	155	34	1512	170.5	7.33	45032.6	35	protein metabolism;RNA metabolism OR transcription;other metabolic processes;stress response;other biological processes	plasma membrane;other membranes;cytosol;other cell component	nucleic acid binding activity;other molecular function	Pf00458, Pf00587, Pf00749, Pf03129, Pf03950, Pf09180, Pf20974, Pf21972	2058	ENSG00000136628	EPRS1	A0AVA9; B9EGH3; hsa:2058; P07814; Q05BP6; Q05DF8; Q5DSM1; Q5H9S5; Q6PD57; Q86X73	tRNA modification in the nucleus and cytosol; Transcriptional and post-translational regulation of MITF-M expression and activity; Selenoamino acid metabolism; Cytosolic tRNA aminoacylation		4	1	1.921	0.999944	70.83	2.84487e+07	0	5.0363e+07	0	0	43.76	13.59	1.60445e+07	3.40248e+07	4.18547e+07	1.30579e+07	3.22006e+07	3.4955e+07	4.53889e+07	3.30347e+07	High	High	High
FALSE	High	Master Protein	P41252	Isoleucine--tRNA ligase, cytoplasmic OS=Homo sapiens OX=9606 GN=IARS1 PE=1 SV=2	0	FALSE	223.914	31	34	161	34	1262	144.4	6.15	41147.9	34	protein metabolism;RNA metabolism OR transcription;other metabolic processes	cytosol;nucleus;other cell component	nucleic acid binding activity;other molecular function	Pf00133, Pf08264, Pf19302	3376	ENSG00000196305; ENSG00000291356	IARS1	A8KAE9; hsa:3376; P41252; Q5TCD0; Q7Z3T4; Q9H588	Transcriptional and post-translational regulation of MITF-M expression and activity; Selenoamino acid metabolism; Cytosolic tRNA aminoacylation		3	0	1.435	0.930548	50.09	5.00023e+07	0	7.16551e+07	0	0	23.86	12.12	3.00378e+07	4.3737e+07	6.26513e+07	3.02051e+07	4.82771e+07	4.78025e+07	6.46751e+07	4.8899e+07	High	High	High
FALSE	High	Master Protein	P12956	X-ray repair cross-complementing protein 6 OS=Homo sapiens OX=9606 GN=XRCC6 PE=1 SV=2	0	FALSE	313.093	51	33	273	33	609	69.8	6.64	82608.3	33	cell organization and biogenesis;DNA metabolism;other metabolic processes;stress response;other biological processes	non-structural extracellular;cytosol;nucleus;other cell component	nucleic acid binding activity;other molecular function	Pf02037, Pf02735, Pf03730, Pf03731	2547	ENSG00000196419	XRCC6	B1AHC8; hsa:2547; P12956; Q6FG89; Q9UCQ2; Q9UCQ3	Neutrophil degranulation; Cytosolic sensors of pathogen-associated DNA ; Nonhomologous End-Joining (NHEJ); 2-LTR circle formation; IRF3-mediated induction of type I IFN		5	0	1.957	0.999944	70.63	1.3855e+08	0	2.62445e+08	0	0	34.08	5.59	7.78314e+07	1.45083e+08	1.79616e+08	7.21707e+07	1.89685e+08	1.87696e+08	2.13123e+08	1.65686e+08	High	High	High
FALSE	High	Master Protein	Q9P2E9	Ribosome-binding protein 1 OS=Homo sapiens OX=9606 GN=RRBP1 PE=1 SV=5	0	FALSE	199.351	30	33	91	33	1410	152.4	8.6	22988.3	33	protein metabolism;other metabolic processes;transport	other membranes;ER/Golgi;translational apparatus	other molecular function	Pf05104	6238	ENSG00000125844	RRBP1	A0A0A0MRV0; A2A2S6; A6NCN6; hsa:6238; O75300; O75301; Q5W165; Q96SB2; Q9BWP1; Q9H476; Q9P2E9	Signaling by ALK fusions and activated point mutants		1	0	7.397	0.0159981	54.78	3.41463e+06	0	4.79806e+07	0	0	46.04	16.26	2.31373e+06	4.15934e+06	4.22393e+06	1.12208e+06	4.4619e+07	3.04342e+07	3.95718e+07	2.7607e+07	Peak Found	Peak Found	Peak Found
FALSE	High	Master Protein	P10809	60 kDa heat shock protein, mitochondrial OS=Homo sapiens OX=9606 GN=HSPD1 PE=1 SV=2	0	FALSE	396.874	44	32	353	32	573	61	5.87	115727	32	cell cycle OR cell proliferation;cell organization and biogenesis;protein metabolism;DNA metabolism;other metabolic processes;stress response;transport;developmental processes;signal transduction;other biological processes	non-structural extracellular;plasma membrane;other membranes;cytosol;cytoskeleton;mitochondrion;other cytoplasmic organelle;other cell component	nucleic acid binding activity;other molecular function	Pf00118	3329	ENSG00000144381	HSPD1	B2R5M6; B7Z712; hsa:3329; P10809; Q38L19; Q9UCR6	Mitochondrial protein degradation; Mitochondrial protein import; Mitochondrial unfolded protein response (UPRmt); TFAP2A acts as a transcriptional repressor during retinoic acid induced cell differentiation		4	0	1.649	0.96339	86.86	4.87926e+08	0	9.14289e+08	0	0	33.92	7.96	3.41174e+08	4.57647e+08	6.79025e+08	2.08268e+08	6.88412e+08	6.27666e+08	7.87225e+08	5.69417e+08	High	High	High
FALSE	High	Master Protein	P38646	Stress-70 protein, mitochondrial OS=Homo sapiens OX=9606 GN=HSPA9 PE=1 SV=2	0	FALSE	352.99	51	33	343	32	679	73.6	6.16	108374	33	cell organization and biogenesis;protein metabolism;other metabolic processes;transport;other biological processes	other membranes;mitochondrion;nucleus;other cell component	other molecular function	Pf00012	3313	ENSG00000113013	HSPA9	B2RCM1; hsa:3313; P30036; P31932; P38646; Q1HB43; Q53H23; Q6GU03; Q9BWB7; Q9UC56	Mitochondrial protein degradation; Mitochondrial protein import; Mitochondrial unfolded protein response (UPRmt); Gene and protein expression by JAK-STAT signaling after Interleukin-12 stimulation; Complex I biogenesis; Regulation of HSF1-mediated heat shock response; Complex III assembly; Cristae formation		8	1	1.423	0.929292	73.09	3.46182e+08	0	3.46285e+08	0	0	11.57	6.49	2.86619e+08	2.74222e+08	4.00326e+08	2.04008e+08	2.61462e+08	2.37065e+08	2.92206e+08	2.19012e+08	High	High	High
FALSE	High	Master Protein	P02751	Fibronectin OS=Homo sapiens OX=9606 GN=FN1 PE=1 SV=5	0	FALSE	264.695	15	32	215	32	2477	272.2	5.5	56914.5	32	cell adhesion;cell organization and biogenesis;protein metabolism;other metabolic processes;stress response;developmental processes;signal transduction;other biological processes	non-structural extracellular;extracellular matrix;plasma membrane;other membranes;ER/Golgi;other cell component	signal transduction activity or receptor binding;enzyme regulator activity;other molecular function	Pf00039, Pf00040, Pf00041	2335	ENSG00000115414	FN1	B7ZLF0; E9PE77; E9PG29; hsa:2335; O95609; O95610; P02751; Q14312; Q14325; Q14326; Q17RV7; Q53S27; Q564H7; Q585T2; Q59EH1; Q60FE4; Q68DP8; Q68DP9; Q68DT4; Q6LDP6; Q6MZS0; Q6MZU5; Q6N025; Q6N0A6; Q7Z391; Q86T27; Q8IVI8; Q96KP7; Q96KP8; Q96KP9; Q9H1B8; Q9HAP3; Q9UMK2	Turbulent (oscillatory, disturbed) flow shear stress activates signaling by PIEZO1 and integrins in endothelial cells; Cell surface interactions at the vascular wall; Degradation of the extracellular matrix; Integrin cell surface interactions; ECM proteoglycans; GPER1 signaling; Platelet degranulation ; Signaling by BRAF and RAF1 fusions; Regulation of Insulin-like Growth Factor (IGF) transport a…		28	0	0.528	0.0316771	100.92	3.10812e+08	0	1.64513e+08	0	0	23.48	8.76	2.53239e+08	3.65327e+08	3.19747e+08	1.99402e+08	1.34162e+08	1.0856e+08	1.3042e+08	9.69337e+07	High	High	High
FALSE	High	Master Protein	Q9Y4L1	Hypoxia up-regulated protein 1 OS=Homo sapiens OX=9606 GN=HYOU1 PE=1 SV=1	0	FALSE	263.542	34	32	210	32	999	111.3	5.22	58664.8	32	protein metabolism;other metabolic processes;stress response;transport;other biological processes	non-structural extracellular;ER/Golgi;other cell component	other molecular function	Pf00012	10525	ENSG00000149428; ENSG00000280682	HYOU1	A8C1Z0; B7Z909; hsa:10525; Q2I204; Q53H25; Q9Y4L1	XBP1(S) activates chaperone genes; Scavenging by Class F Receptors		2	0	2.018	0.999281	64.57	7.06605e+07	0	1.30113e+08	0	0	35.7	9.8	4.67495e+07	7.76615e+07	8.95196e+07	3.0767e+07	9.8899e+07	8.77635e+07	1.18235e+08	8.49702e+07	High	High	High
FALSE	High	Master Protein	P50990	T-complex protein 1 subunit theta OS=Homo sapiens OX=9606 GN=CCT8 PE=1 SV=4	0	FALSE	244.36	59	32	238	32	548	59.6	5.6	66450.8	32	protein metabolism;other metabolic processes;other biological processes	non-structural extracellular;cytosol;cytoskeleton;nucleus;other cytoplasmic organelle;other cell component	other molecular function	Pf00118	10694	ENSG00000156261; ENSG00000291533	CCT8	A6NN54; B4DEM7; B4DQH4; hsa:10694; P50990; Q4VBP8	Prefoldin mediated transfer of substrate to CCT/TriC; Neutrophil degranulation; Formation of tubulin folding intermediates by CCT/TriC; BBSome-mediated cargo-targeting to cilium; Association of TriC/CCT with target proteins during biosynthesis; Cooperation of PDCL (PhLP1) and TRiC/CCT in G-protein beta folding; Folding of actin by CCT/TriC		7	0	2.045	0.999281	61.3	1.40591e+08	0	3.16986e+08	0	0	33.29	7.73	9.3528e+07	1.52809e+08	1.77139e+08	6.53267e+07	2.47241e+08	2.10072e+08	2.67254e+08	1.96344e+08	High	High	High
FALSE	High	Master Protein	O14980	Exportin-1 OS=Homo sapiens OX=9606 GN=XPO1 PE=1 SV=1	0	FALSE	241.249	32	32	203	32	1071	123.3	6.06	53295.3	32	other metabolic processes;transport;other biological processes	other membranes;cytosol;nucleus;other cell component	nucleic acid binding activity;other molecular function	Pf03810, Pf08389, Pf08767, Pf18777, Pf18784, Pf18787	7514	ENSG00000082898	XPO1	A6NL14; A8K1K5; D6W5E2; hsa:7514; O14980; Q63HP8; Q68CP3; Q99433	Separation of Sister Chromatids; MAPK6/MAPK4 signaling; NPAS4 regulates expression of target genes; Resolution of Sister Chromatid Cohesion; RHO GTPases Activate Formins; EML4 and NUDC in mitotic spindle formation; Rev-mediated nuclear export of HIV RNA; NEP/NS2 Interacts with the Cellular Export Machinery; Amplification of signal from unattached kinetochores via a MAD2 inhibitory signal; Heme si…		18	0	2.367	0.956401	66.22	2.0529e+08	0	1.45681e+08	0	0	23.71	9.18	1.24601e+08	1.5441e+08	2.13558e+08	1.80686e+08	1.01775e+08	1.11814e+08	1.037e+08	1.02814e+08	High	High	High
FALSE	High	Master Protein	P53621	Coatomer subunit alpha OS=Homo sapiens OX=9606 GN=COPA PE=1 SV=2	0	FALSE	233.055	29	32	174	32	1224	138.3	7.66	46600.8	32	transport;signal transduction	non-structural extracellular;other membranes;cytosol;ER/Golgi;other cell component	signal transduction activity or receptor binding;other molecular function	Pf00400, Pf04053, Pf06957	1314	ENSG00000122218	COPA	hsa:1314; P53621; Q5T201; Q8IXZ9	COPI-dependent Golgi-to-ER retrograde traffic; COPI-mediated anterograde transport		2	0	2.108	0.985585	47.17	5.37856e+07	0	1.10263e+08	0	0	30.21	8.44	3.58474e+07	5.89908e+07	6.76422e+07	2.8199e+07	8.11252e+07	7.74671e+07	9.72894e+07	7.10544e+07	High	High	High
FALSE	High	Master Protein	Q86UP2	Kinectin OS=Homo sapiens OX=9606 GN=KTN1 PE=1 SV=1	0	FALSE	184.074	29	32	91	32	1357	156.2	5.64	22981.9	32	transport;other biological processes	plasma membrane;other membranes;ER/Golgi	cytoskeletal activity	Pf05104	3895	ENSG00000126777	KTN1	B4DZ88; hsa:3895; Q13999; Q14707; Q15387; Q17RZ5; Q5GGW3; Q86UP2; Q86W57	Regulation of Insulin-like Growth Factor (IGF) transport and uptake by Insulin-like Growth Factor Binding Proteins (IGFBPs); Post-translational protein phosphorylation; RHOA GTPase cycle; CDC42 GTPase cycle; RAC1 GTPase cycle; RND2 GTPase cycle; RHOG GTPase cycle; RND3 GTPase cycle; RHO GTPases activate KTN1		9	0	4.762	0.238488	76.74	2.6257e+07	0	3.39632e+07	0	0	47.09	17.21	1.31228e+07	2.78193e+07	4.43786e+07	1.30946e+07	3.11616e+07	2.38507e+07	2.53006e+07	1.79746e+07	High	High	High
FALSE	High	Master Protein	Q14697	Neutral alpha-glucosidase AB OS=Homo sapiens OX=9606 GN=GANAB PE=1 SV=3	0	FALSE	281.903	32	31	243	31	944	106.8	6.14	73094.7	31	protein metabolism;other metabolic processes	ER/Golgi;other cell component	other molecular function	Pf01055, Pf13802, Pf21365	23193	ENSG00000089597	GANAB	A6NC20; hsa:23193; Q14697; Q8WTS9; Q9P0X0	Maturation of spike protein; Calnexin/calreticulin cycle; Maturation of spike protein		4	0	2.341	0.956944	71.14	1.61223e+08	0	3.0615e+08	0	0	29.65	10.21	1.11241e+08	1.84668e+08	1.95854e+08	8.78613e+07	2.14305e+08	2.20413e+08	2.70578e+08	1.93593e+08	High	High	High
FALSE	High	Master Protein	Q13200	26S proteasome non-ATPase regulatory subunit 2 OS=Homo sapiens OX=9606 GN=PSMD2 PE=1 SV=3	0	FALSE	264.363	37	31	209	31	908	100.1	5.2	58948.4	31	protein metabolism;other metabolic processes;other biological processes	non-structural extracellular;cytosol;nucleus;other cell component	enzyme regulator activity	Pf01851, Pf17781, Pf18051	5708	ENSG00000175166	PSMD2	B4DX07; B4DXY1; E7EW34; E9PCS3; hsa:5708; Q12932; Q13200; Q15321; Q53XQ4; Q96I12	Neutrophil degranulation; Degradation of GLI1 by the proteasome; Hedgehog 'on' state; FCERI mediated NF-kB activation; Downstream TCR signaling; Antigen processing: Ubiquitination & Proteasome degradation; Proteasome assembly; Ub-specific processing proteases; Separation of Sister Chromatids; The role of GTSE1 in G2/M progression after G2 checkpoint; Somitogenesis; Oxygen-dependent proline hydrox…		61	0	2.512	0.948141	62.98	5.66201e+07	0	1.40344e+08	0	0	38.17	9	3.56214e+07	6.31951e+07	7.54349e+07	2.47793e+07	1.15412e+08	9.36369e+07	1.10041e+08	8.21722e+07	High	High	High
FALSE	High	Master Protein	P55072	Transitional endoplasmic reticulum ATPase OS=Homo sapiens OX=9606 GN=VCP PE=1 SV=4	0	FALSE	255.99	38	31	154	31	806	89.3	5.26	48549.7	31	cell cycle OR cell proliferation;cell organization and biogenesis;protein metabolism;DNA metabolism;other metabolic processes;stress response;transport;signal transduction;other biological processes	non-structural extracellular;other membranes;cytosol;ER/Golgi;nucleus;other cytoplasmic organelle;other cell component	signal transduction activity or receptor binding;enzyme regulator activity;other molecular function	Pf00004, Pf02359, Pf02933, Pf17862	7415	ENSG00000165280	VCP	B2R5T8; hsa:7415; P55072; Q0V924; Q2TAI5; Q969G7; Q9UCD5; V9HW80	Neutrophil degranulation; Neddylation; ABC-family proteins mediated transport; Hedgehog ligand biogenesis; Hh mutants are degraded by ERAD; Defective CFTR causes cystic fibrosis; KEAP1-NFE2L2 pathway; RHOH GTPase cycle; E3 ubiquitin ligases ubiquitinate target proteins; Aggrephagy; Attachment and Entry; Attachment and Entry; Ovarian tumor domain proteases; Josephin domain DUBs; Protein methylatio…		18	0	4.883	0.213788	78.66	2.7754e+07	0	1.41468e+08	0	0	36.5	6.27	1.82067e+07	3.24022e+07	3.5462e+07	1.29014e+07	1.12373e+08	9.27299e+07	1.12905e+08	8.79346e+07	High	High	High
FALSE	High	Master Protein	P52272	Heterogeneous nuclear ribonucleoprotein M OS=Homo sapiens OX=9606 GN=HNRNPM PE=1 SV=3	0	FALSE	196.739	45	31	184	31	730	77.5	8.7	61657.5	31	RNA metabolism OR transcription;other metabolic processes	nucleus;other cell component	nucleic acid binding activity;other molecular function	Pf00076, Pf11532	4670	ENSG00000099783	HNRNPM	hsa:4670; P52272; Q15584; Q8WZ44; Q96H56; Q9BWL9; Q9Y492	mRNA Splicing - Major Pathway; FGFR2 alternative splicing; Processing of Capped Intron-Containing Pre-mRNA		3	0	2.25	0.963509	67.05	1.35949e+08	0	2.64452e+08	0	0	30.08	8.89	8.55716e+07	1.4245e+08	1.7306e+08	7.21188e+07	1.98629e+08	1.81995e+08	2.07217e+08	1.47016e+08	High	High	High
FALSE	High	Master Protein	Q9H583	HEAT repeat-containing protein 1 OS=Homo sapiens OX=9606 GN=HEATR1 PE=1 SV=3	0	FALSE	184.687	17	31	121	31	2144	242.2	6.54	30771.8	31	RNA metabolism OR transcription;other metabolic processes;other biological processes	mitochondrion;nucleus;other cell component	nucleic acid binding activity	Pf08146, Pf12397	55127	ENSG00000119285	HEATR1	hsa:55127; Q5T3Q8; Q6P197; Q9H583; Q9NW23	Major pathway of rRNA processing in the nucleolus and cytosol; rRNA modification in the nucleus and cytosol		2	0	1.395	0.888538	56.62	1.93536e+07	0	2.7811e+07	0	0	32.14	5.43	9.60791e+06	1.79804e+07	2.44571e+07	1.10071e+07	2.02612e+07	1.97323e+07	2.20997e+07	1.70898e+07	High	High	High
FALSE	High	Master Protein	P14618	Pyruvate kinase PKM OS=Homo sapiens OX=9606 GN=PKM PE=1 SV=4	0	FALSE	440.538	53	31	492	30	531	57.9	7.84	176788	31	cell organization and biogenesis;other metabolic processes;other biological processes	non-structural extracellular;cytosol;ER/Golgi;nucleus;other cell component	nucleic acid binding activity;kinase activity;other molecular function	Pf00224, Pf02887	5315	ENSG00000067225	PKM	A6NFK3; B2R5N8; B3KRY0; B4DFX8; B4DUU6; hsa:5315; P14618; P14786; Q53GK4; Q96E76; Q9BWB5; Q9UCV6; Q9UPF2	Neutrophil degranulation		1	1	2.581	0.931045	68.17	7.21202e+08	0	1.63109e+09	0	0	35.42	4.03	4.31674e+08	7.90712e+08	9.68832e+08	3.62543e+08	1.15961e+09	1.15181e+09	1.27564e+09	1.05156e+09	High	High	High
FALSE	High	Master Protein	P49588	Alanine--tRNA ligase, cytoplasmic OS=Homo sapiens OX=9606 GN=AARS1 PE=1 SV=2	0	FALSE	257.779	38	30	166	30	968	106.7	5.53	53992.6	30	protein metabolism;RNA metabolism OR transcription;other metabolic processes;developmental processes;other biological processes	cytosol;mitochondrion;other cell component	nucleic acid binding activity;other molecular function	Pf01411, Pf02272, Pf07973	16	ENSG00000090861	AARS1	A6NF14; B4DR45; hsa:16; P49588; Q53GV7; Q96FA0	Cytosolic tRNA aminoacylation		1	0	2.354	0.956944	48.46	3.31267e+07	0	7.95598e+07	0	0	31.72	6.58	2.07813e+07	3.74167e+07	4.09785e+07	1.8084e+07	6.18679e+07	5.28848e+07	6.57301e+07	4.95822e+07	High	High	High
FALSE	High	Master Protein	Q9NYU2	UDP-glucose:glycoprotein glucosyltransferase 1 OS=Homo sapiens OX=9606 GN=UGGT1 PE=1 SV=3	0	FALSE	245.989	25	32	152	30	1555	177.1	5.63	41924.3	32	protein metabolism;other metabolic processes;stress response	ER/Golgi;other cell component	other molecular function	Pf06427, Pf18400, Pf18401, Pf18402, Pf18403, Pf18404	56886	ENSG00000136731	UGGT1	hsa:56886; Q53QP2; Q53SL3; Q8IW30; Q9H8I4; Q9NYU2	ER Quality Control Compartment (ERQC)		1	2	2.209	0.971712	54.64	4.44648e+07	0	7.05923e+07	0	0	14.55	6.14	2.92823e+07	3.80484e+07	4.74729e+07	2.81243e+07	5.2627e+07	4.89459e+07	5.8837e+07	4.42997e+07	High	High	High
FALSE	High	Master Protein	P11388	DNA topoisomerase 2-alpha OS=Homo sapiens OX=9606 GN=TOP2A PE=1 SV=3	0	FALSE	239.62	27	41	204	30	1531	174.3	8.72	50708.1	41	cell cycle OR cell proliferation;cell organization and biogenesis;DNA metabolism;other metabolic processes;stress response;developmental processes;other biological processes	nucleus;other cell component	nucleic acid binding activity;other molecular function	Pf00204, Pf00521, Pf01751, Pf02518, Pf08070, Pf16898	7153	ENSG00000131747	TOP2A	B2RTS1; hsa:7153; P11388; Q71UN1; Q71UQ5; Q9HB24; Q9HB25; Q9HB26; Q9UP44; Q9UQP9	SUMOylation of DNA replication proteins; Transcription of E2F targets under negative control by DREAM complex		2	11	1.844	0.999281	48.21	6.37788e+07	0	1.03891e+08	0	0	27.74	6.28	3.61113e+07	6.4445e+07	7.32902e+07	3.748e+07	7.39352e+07	7.457e+07	8.50538e+07	6.58938e+07	High	High	High
FALSE	High	Master Protein	P11586	C-1-tetrahydrofolate synthase, cytoplasmic OS=Homo sapiens OX=9606 GN=MTHFD1 PE=1 SV=4	0	FALSE	212.974	35	30	159	30	935	101.5	7.3	41534.5	30	other metabolic processes;developmental processes;other biological processes	cytosol;mitochondrion	other molecular function	Pf00763, Pf01268, Pf02882	4522	ENSG00000100714	MTHFD1	A0A024R652; A0A384N5Y3; B2R5Y2; G3V2B8; hsa:4522; P11586; Q86VC9; Q9BVP5	Metabolism of folate and pterines		1	0	1.979	0.999944	53.9	5.69905e+07	0	1.08704e+08	0	0	28.84	7.69	3.80194e+07	6.03808e+07	7.16047e+07	2.99677e+07	8.38519e+07	7.28425e+07	9.42396e+07	6.9935e+07	High	High	High
FALSE	High	Master Protein	P27708	CAD protein OS=Homo sapiens OX=9606 GN=CAD PE=1 SV=3	0	FALSE	207.076	16	30	138	30	2225	242.8	6.46	34618.6	30	protein metabolism;other metabolic processes;stress response;transport;developmental processes;other biological processes	cytosol;nucleus;other cell component	kinase activity;other molecular function	Pf00117, Pf00185, Pf00988, Pf01979, Pf02142, Pf02729, Pf02786, Pf02787	790	ENSG00000084774	CAD	D6W552; hsa:790; P27708; Q6P0Q0; Q96CK3	Pyrimidine biosynthesis		1	0	2.45	0.949179	48.74	2.3063e+07	0	5.47077e+07	0	0	35.61	9.25	1.22761e+07	2.47123e+07	2.9466e+07	1.219e+07	4.12355e+07	3.75176e+07	4.91404e+07	3.52641e+07	High	High	High
FALSE	High	Master Protein	O43707	Alpha-actinin-4 OS=Homo sapiens OX=9606 GN=ACTN4 PE=1 SV=2	0	FALSE	492.883	55	45	309	29	911	104.8	5.44	92030.1	45	cell organization and biogenesis;transport;signal transduction;other biological processes	non-structural extracellular;plasma membrane;other membranes;cytoskeleton;nucleus;other cell component	signal transduction activity or receptor binding;cytoskeletal activity;nucleic acid binding activity;other molecular function	Pf00307, Pf00435, Pf08726	81	ENSG00000130402; ENSG00000282844	ACTN4	A4K467; D6PXK4; hsa:81; O43707; O76048	Platelet degranulation ; Nephrin family interactions		2	17	5.243	0.156396	52.58	4.82688e+07	0	2.6045e+08	0	0	26.68	16.31	3.27421e+07	46668662	6.11936e+07	2.46963e+07	2.59186e+08	1.69544e+08	2.00533e+08	1.69937e+08	High	High	High
FALSE	High	Master Protein	P55060	Exportin-2 OS=Homo sapiens OX=9606 GN=CSE1L PE=1 SV=3	0	FALSE	221.241	32	29	188	29	971	110.3	5.77	53940.7	29	transport	cytosol;nucleus;other cell component	other molecular function	Pf03378, Pf03810, Pf08506	1434	ENSG00000124207	CSE1L	A3RLL6; B2R5T4; E1P5Y0; F8W904; hsa:1434; O75432; P55060; Q32M40; Q9H5B7; Q9NTS0; Q9UP98; Q9UP99; Q9UPA0			0	0	2.75	0.903462	66.08	5.3161e+07	0	1.2512e+08	0	0	26.46	5.51	3.36121e+07	5.48167e+07	6.33163e+07	3.01414e+07	9.2988e+07	8.70238e+07	1.04924e+08	8.11891e+07	High	High	High
FALSE	High	Master Protein	P20700	Lamin-B1 OS=Homo sapiens OX=9606 GN=LMNB1 PE=1 SV=2	0	FALSE	197.861	52	34	164	29	586	66.4	5.16	43264.1	34	cell organization and biogenesis;transport;other biological processes	other membranes;cytoskeleton;nucleus	cytoskeletal activity;nucleic acid binding activity;other molecular function	Pf00038, Pf00932	4001	ENSG00000113368	LMNB1	B2R6J6; hsa:4001; P20700; Q3SYN7; Q96EI6	Deregulated CDK5 triggers multiple neurodegenerative pathways in Alzheimer's disease models; Meiotic synapsis; RHOD GTPase cycle; RHOF GTPase cycle; Gene and protein expression by JAK-STAT signaling after Interleukin-12 stimulation; Initiation of Nuclear Envelope (NE) Reformation; Depolymerization of the Nuclear Lamina; Breakdown of the nuclear lamina; Formation of Senescence-Associated Heterochr…		10	4	1.967	0.999944	83.25	6.63525e+07	0	1.3599e+08	0	0	41.33	13.12	4.1493e+07	8.15865e+07	8.89368e+07	2.95805e+07	1.13648e+08	9.89237e+07	9.77977e+07	7.37964e+07	High	High	High
FALSE	High	Master Protein	Q7KZF4	Staphylococcal nuclease domain-containing protein 1 OS=Homo sapiens OX=9606 GN=SND1 PE=1 SV=1	0	FALSE	196.919	34	29	146	29	910	101.9	7.17	37340.1	29	RNA metabolism OR transcription;other metabolic processes;other biological processes	cytosol;nucleus;other cell component	nucleic acid binding activity;other molecular function	Pf00565, Pf00567	27044	ENSG00000197157	SND1	hsa:27044; Q13122; Q7KZF4; Q96AG0	Signaling by BRAF and RAF1 fusions		1	0	2.158	0.977866	61	4.85921e+07	0	1.00978e+08	0	0	30.47	9.38	3.1501e+07	4.91594e+07	6.43228e+07	2.46626e+07	7.94017e+07	6.49534e+07	8.76788e+07	6.37441e+07	High	High	High
FALSE	High	Master Protein	Q9UQE7	Structural maintenance of chromosomes protein 3 OS=Homo sapiens OX=9606 GN=SMC3 PE=1 SV=2	0	FALSE	149.725	27	29	73	29	1217	141.5	7.18	17790.5	29	cell cycle OR cell proliferation;cell organization and biogenesis;DNA metabolism;other metabolic processes;stress response;other biological processes	cytosol;cytoskeleton;nucleus;other cell component	cytoskeletal activity;nucleic acid binding activity;other molecular function	Pf02463, Pf06470	9126	ENSG00000108055	SMC3	A8K156; hsa:9126; O60464; Q5T482; Q9UQE7	Separation of Sister Chromatids; Resolution of Sister Chromatid Cohesion; SUMOylation of DNA damage response and repair proteins; Meiotic synapsis; Estrogen-dependent gene expression; Establishment of Sister Chromatid Cohesion; Cohesin Loading onto Chromatin		7	0	2.686	0.921119	57.8	7.72354e+06	0	2.7368e+07	0	0	44.35	7.55	5.27295e+06	8.59069e+06	9.48246e+06	2.34566e+06	2.07987e+07	1.86149e+07	2.18573e+07	1.58914e+07	High	High	High
FALSE	High	Master Protein	O00469	Procollagen-lysine,2-oxoglutarate 5-dioxygenase 2 OS=Homo sapiens OX=9606 GN=PLOD2 PE=1 SV=2	0	FALSE	309.981	43	28	245	28	737	84.6	6.71	70254.1	28	protein metabolism;other metabolic processes;stress response	other membranes;ER/Golgi	other molecular function	Pf03171	5352	ENSG00000152952	PLOD2	B3KWS3; hsa:5352; O00469; Q59ED2; Q8N170	Collagen biosynthesis and modifying enzymes		1	0	5.052	0.184342	58.49	6.57012e+07	0	2.74531e+08	0	0	28.1	8.68	4.89458e+07	7.47643e+07	7.39218e+07	3.46265e+07	1.77151e+08	1.82887e+08	2.15584e+08	1.89479e+08	High	High	High
FALSE	High	Master Protein	P04843	Dolichyl-diphosphooligosaccharide--protein glycosyltransferase subunit 1 OS=Homo sapiens OX=9606 GN=RPN1 PE=1 SV=1	0	FALSE	250.569	50	28	221	28	607	68.5	6.38	64593.8	28	protein metabolism;other metabolic processes	other membranes;cytosol;ER/Golgi;other cell component		Pf04597	6184	ENSG00000163902	RPN1	B2R5Z0; D3DNB6; hsa:6184; P04843; Q68DT1	SRP-dependent cotranslational protein targeting to membrane; Asparagine N-linked glycosylation; Maturation of spike protein		3	0	1.508	0.948141	66.63	2.03598e+08	0	2.92775e+08	0	0	36.94	7.2	1.1498e+08	2.27127e+08	2.70112e+08	1.03632e+08	2.05027e+08	2.05074e+08	2.45903e+08	1.90289e+08	High	High	High
FALSE	High	Master Protein	Q07954	Prolow-density lipoprotein receptor-related protein 1 OS=Homo sapiens OX=9606 GN=LRP1 PE=1 SV=2	0	FALSE	194.493	8	28	99	28	4544	504.3	5.39	29101.2	28	other metabolic processes;stress response;transport;developmental processes;signal transduction;other biological processes	plasma membrane;other membranes;cytoskeleton;ER/Golgi;nucleus;other cytoplasmic organelle;other cell component	signal transduction activity or receptor binding;other molecular function	Pf00057, Pf00058, Pf07645, Pf12662, Pf14670, Pf16472	4035	ENSG00000123384	LRP1	hsa:4035; Q07954; Q2PP12; Q86SW0; Q8IVG8	Scavenging of heme from plasma; Retinoid metabolism and transport		2	0	1.762	0.977612	45.63	1.66078e+07	0	3.29943e+07	0	0	23.6	7.23	1.08205e+07	1.59913e+07	1.99405e+07	9.34074e+06	2.44939e+07	2.28401e+07	2.87048e+07	2.16988e+07	High	High	High
FALSE	High	Master Protein	Q8WUM4	Programmed cell death 6-interacting protein OS=Homo sapiens OX=9606 GN=PDCD6IP PE=1 SV=1	0	FALSE	147.004	33	28	122	28	868	96	6.52	30403.9	28	cell cycle OR cell proliferation;cell organization and biogenesis;protein metabolism;other metabolic processes;transport;other biological processes	non-structural extracellular;plasma membrane;cytosol;cytoskeleton;ER/Golgi;other cytoplasmic organelle;other cell component	signal transduction activity or receptor binding;other molecular function	Pf03097, Pf13949	10015	ENSG00000170248	PDCD6IP	C5MQH7; E9PFU1; hsa:10015; Q6NUS1; Q8WUM4; Q9BX86; Q9NUN0; Q9P2H2; Q9UKL5	Budding and maturation of HIV virion; Regulation of necroptotic cell death; Uptake and function of anthrax toxins		4	0	2.839	0.873461	55.36	2.54224e+07	0	7.075e+07	0	0	32.9	6.75	1.71219e+07	2.67882e+07	3.1639e+07	1.13254e+07	5.36459e+07	4.71014e+07	6.03414e+07	4.63163e+07	High	High	High
FALSE	High	Master Protein	Q03001	Dystonin OS=Homo sapiens OX=9606 GN=DST PE=1 SV=4	0	FALSE	144.954	5	31	57	28	7570	860.1	5.25	13178	31	cell adhesion;cell organization and biogenesis;stress response;transport;signal transduction;other biological processes	extracellular matrix;plasma membrane;other membranes;cytosol;cytoskeleton;ER/Golgi;nucleus;other cell component	signal transduction activity or receptor binding;cytoskeletal activity;other molecular function	Pf00307, Pf00435, Pf00681, Pf02187, Pf13499, Pf17902, Pf18373, Pf21019, Pf21020, Pf21097	667	ENSG00000151914	DST	B7Z3H1; E7ERU0; hsa:667; O94833; Q03001; Q12825; Q13266; Q13267; Q13775; Q5TBT0; Q5TBT2; Q5TF23; Q5TF24; Q8N1T8; Q8N8J3; Q8WXK8; Q8WXK9; Q96AK9; Q96DQ5; Q96J76; Q96QT5; Q9H555; Q9UGD7; Q9UGD8; Q9UN10	RND1 GTPase cycle; RND2 GTPase cycle; RHOV GTPase cycle; RHOU GTPase cycle; RND3 GTPase cycle; Type I hemidesmosome assembly		6	0	2.678	0.947451	54.96	2.62892e+06	0	1.20691e+07	0	0	74.87	5.85	1.16321e+06	3.89667e+06	5.21136e+06	550388	9.02262e+06	8.34495e+06	1.00421e+07	7.61838e+06	Peak Found	High	Peak Found
FALSE	High	Master Protein	Q5VYK3	Proteasome adapter and scaffold protein ECM29 OS=Homo sapiens OX=9606 GN=ECPAS PE=1 SV=2	0	FALSE	144.556	19	28	91	28	1845	204.2	7.12	24389.5	28	cell organization and biogenesis;protein metabolism;other metabolic processes;stress response	cytoskeleton;ER/Golgi;nucleus;other cytoplasmic organelle;other cell component	other molecular function	Pf12755, Pf13001	23392	ENSG00000136813	ECPAS	A0A804HJA4; B3KXF2; O15074; Q5VYK3; Q8WU82			0	0	2.205	0.976808	52.62	1.0889e+07	0	2.88984e+07	0	0	46.81	6.98	5.0149e+06	1.33202e+07	1.50532e+07	5.31913e+06	2.08034e+07	2.07503e+07	2.30269e+07	1.73091e+07	High	High	High
FALSE	High	Master Protein	P31939	Bifunctional purine biosynthesis protein ATIC OS=Homo sapiens OX=9606 GN=ATIC PE=1 SV=3	0	FALSE	244.135	50	27	174	27	592	64.6	6.71	52816.8	27	other metabolic processes;developmental processes;other biological processes	plasma membrane;other membranes;cytosol	other molecular function	Pf01808, Pf02142	471	ENSG00000138363	ATIC	A8K202; E9PBU3; hsa:471; P31939; Q13856; Q53S28	Signaling by ALK fusions and activated point mutants; Purine ribonucleoside monophosphate biosynthesis		2	0	1.812	0.997717	60.74	6.34461e+07	0	1.10609e+08	0	0	29.17	11.96	3.68945e+07	6.07646e+07	8.1402e+07	3.50033e+07	7.70941e+07	7.55808e+07	1.02044e+08	7.36935e+07	High	High	High
FALSE	High	Master Protein	P46821	Microtubule-associated protein 1B OS=Homo sapiens OX=9606 GN=MAP1B PE=1 SV=2	0	FALSE	221.063	16	29	117	27	2468	270.5	4.81	32354.2	29	cell organization and biogenesis;stress response;transport;developmental processes;other biological processes	plasma membrane;other membranes;cytosol;cytoskeleton;other cell component	cytoskeletal activity;other molecular function	Pf00414	4131	ENSG00000131711	MAP1B	A2BDK5; hsa:4131; P46821	RSV-host interactions		1	2	3.269	0.72597	45.9	1.12132e+07	0	4.73508e+07	0	0	39.43	6	6.49704e+06	1.29098e+07	1.56152e+07	5.4376e+06	3.65812e+07	3.00682e+07	3.7989e+07	3.04239e+07	High	High	High
FALSE	High	Master Protein	P15144	Aminopeptidase N OS=Homo sapiens OX=9606 GN=ANPEP PE=1 SV=4	0	FALSE	209.904	30	27	115	27	967	109.5	5.48	30443.2	27	protein metabolism;other metabolic processes;developmental processes;other biological processes	non-structural extracellular;plasma membrane;other membranes;ER/Golgi;other cell component	other molecular function	Pf01433, Pf11838, Pf17900	290	ENSG00000166825	ANPEP	hsa:290; P15144; Q16728; Q6GT90; Q8IUK3; Q8IVH3; Q9UCE0	Neutrophil degranulation; Metabolism of Angiotensinogen to Angiotensins		2	0	9.914	0.00298037	58.38	9.39444e+06	0	1.14841e+08	0	0	47.82	11.2	4.50525e+06	1.24802e+07	1.25279e+07	4.75728e+06	9.32726e+07	7.3089e+07	9.97156e+07	6.95368e+07	Peak Found	High	High
FALSE	High	Master Protein	P05783	Keratin, type I cytoskeletal 18 OS=Homo sapiens OX=9606 GN=KRT18 PE=1 SV=2	0	FALSE	208.587	47	29	217	27	430	48	5.45	62395.6	29	cell organization and biogenesis;transport;signal transduction;other biological processes	cytosol;cytoskeleton;nucleus;other cell component	other molecular function	Pf00038	3875	ENSG00000111057	KRT18	hsa:3875; P05783; Q53G38; Q5U0N8; Q9BW26	Formation of the cornified envelope		2	2	1.138	0.719077	69.61	2.88413e+08	0	3.3997e+08	0	0	40.31	9.31	1.74982e+08	3.11772e+08	4.36841e+08	1.33061e+08	2.47655e+08	2.59856e+08	2.66202e+08	2.00082e+08	High	High	High
FALSE	High	Master Protein	P15924	Desmoplakin OS=Homo sapiens OX=9606 GN=DSP PE=1 SV=3	0	FALSE	162.14	12	27	69	27	2871	331.6	6.81	17096.8	27	cell adhesion;cell organization and biogenesis;protein metabolism;other metabolic processes;stress response;developmental processes;other biological processes	plasma membrane;other membranes;cytoskeleton;other cell component	cytoskeletal activity;other molecular function	Pf00681, Pf17902, Pf18373, Pf21019	1832	ENSG00000096696	DSP	B2RTT2; D7RX09; hsa:1832; O75993; P15924; Q14189; Q9UHN4	Formation of the cornified envelope; Neutrophil degranulation; RND3 GTPase cycle; RND1 GTPase cycle; Apoptotic cleavage of cell adhesion proteins		6	0	0.549	0.0356948	70.14	1.39278e+07	0	7.50364e+06	0	0	59.7	20.99	1.35266e+07	2.25756e+07	1.20203e+07	4.43134e+06	6.54495e+06	6.24602e+06	4.90699e+06	3.91587e+06	High	High	High
FALSE	High	Master Protein	P31948	Stress-induced-phosphoprotein 1 OS=Homo sapiens OX=9606 GN=STIP1 PE=1 SV=1	0	FALSE	160.166	48	27	119	27	543	62.6	6.8	31084.2	27	other biological processes	cytosol;ER/Golgi;nucleus;other cell component	other molecular function	Pf00515, Pf13181, Pf17830	10963	ENSG00000168439	STIP1	B4DM70; F5H0T1; G3XAD8; hsa:10963; P31948; Q3ZCU9; Q5TZU9	HSP90 chaperone cycle for steroid hormone receptors (SHR) in the presence of ligand; RND1 GTPase cycle		2	0	4.426	0.314779	83.36	2.6348e+07	0	1.00747e+08	0	0	36.99	12.17	1.71854e+07	30555419	3.38593e+07	1.19981e+07	8.18949e+07	5.87412e+07	8.3322e+07	6.15218e+07	High	High	High
FALSE	High	Master Protein	P46459	Vesicle-fusing ATPase OS=Homo sapiens OX=9606 GN=NSF PE=1 SV=3	0	FALSE	160.131	39	27	141	27	744	82.5	6.95	35843.7	27	cell organization and biogenesis;transport;other biological processes	plasma membrane;other membranes;cytosol;ER/Golgi;other cell component	signal transduction activity or receptor binding;other molecular function	Pf00004, Pf02359, Pf02933, Pf17862, Pf21964	4905	ENSG00000073969; ENSG00000276262; ENSG00000278174	NSF	A8K2D9; B4DFA2; hsa:4905; P46459; Q8N6D7; Q9UKZ2	COPI-dependent Golgi-to-ER retrograde traffic; COPI-mediated anterograde transport; Intra-Golgi traffic; COPII-mediated vesicle transport; Retrograde transport at the Trans-Golgi-Network; Trafficking of GluR2-containing AMPA receptors		6	0	1.468	0.942348	53.57	3.86619e+07	0	5.77717e+07	0	0	31.34	11.2	2.29938e+07	3.59552e+07	5.51169e+07	2.19661e+07	3.96149e+07	4.11009e+07	5.17414e+07	3.69688e+07	High	High	High
FALSE	High	Master Protein	P33176	Kinesin-1 heavy chain OS=Homo sapiens OX=9606 GN=KIF5B PE=1 SV=1	0	FALSE	253.819	42	34	165	26	963	109.6	6.51	44856.4	34	cell organization and biogenesis;stress response;transport;developmental processes;other biological processes	other membranes;cytosol;cytoskeleton;mitochondrion;other cytoplasmic organelle;other cell component	cytoskeletal activity;other molecular function	Pf00225	3799	ENSG00000170759	KIF5B	A0AVB2; hsa:3799; P33176; Q5VZ85	COPI-dependent Golgi-to-ER retrograde traffic; MHC class II antigen presentation; Kinesins; Signaling by ALK fusions and activated point mutants; Insulin processing; RHO GTPases activate KTN1		6	9	2.489	0.948141	60.19	3.08214e+07	0	7.72481e+07	0	0	40.41	9.76	2.15778e+07	4.00082e+07	3.69013e+07	1.38334e+07	6.29649e+07	4.95111e+07	6.30506e+07	4.57748e+07	High	High	High
FALSE	High	Master Protein	Q02809	Procollagen-lysine,2-oxoglutarate 5-dioxygenase 1 OS=Homo sapiens OX=9606 GN=PLOD1 PE=1 SV=2	0	FALSE	232.899	44	27	163	26	727	83.5	6.95	48030.3	27	protein metabolism;other metabolic processes;stress response;other biological processes	other membranes;ER/Golgi;other cell component	other molecular function	Pf03171	5351	ENSG00000083444	PLOD1	B4DR87; hsa:5351; Q02809; Q96AV9; Q9H132	Collagen biosynthesis and modifying enzymes		1	1	2.538	0.941677	42.73	3.25942e+07	0	8.98759e+07	0	0	36.09	3.2	2.14729e+07	3.94428e+07	4.147e+07	1.61819e+07	6.57582e+07	6.04787e+07	7.08657e+07	6.08052e+07	High	High	High
FALSE	High	Master Protein	Q16891	MICOS complex subunit MIC60 OS=Homo sapiens OX=9606 GN=IMMT PE=1 SV=1	0	FALSE	199.672	36	26	118	26	758	83.6	6.48	34077.2	26	cell organization and biogenesis;other biological processes	other membranes;mitochondrion		Pf09731	10989	ENSG00000132305	IMMT	B1H0U5; B2R5N6; hsa:10989; Q14539; Q15092; Q16891; Q68D41; Q69HW5; Q6IBL0; Q7Z3X1; Q8TAJ5; Q9P0V2	Cristae formation		1	0	2.558	0.936586	72.72	3.34078e+07	0	7.48787e+07	0	0	38.65	6.74	2.10114e+07	3.4837e+07	4.62387e+07	1.38826e+07	5.70648e+07	5.07876e+07	5.95006e+07	4.41736e+07	High	High	High
FALSE	High	Master Protein	P33993	DNA replication licensing factor MCM7 OS=Homo sapiens OX=9606 GN=MCM7 PE=1 SV=4	0	FALSE	194.298	43	26	134	26	719	81.3	6.46	40542.3	26	cell cycle OR cell proliferation;cell organization and biogenesis;DNA metabolism;other metabolic processes;stress response;other biological processes	cytosol;nucleus;other cell component	nucleic acid binding activity;other molecular function	Pf00493, Pf14551, Pf17207, Pf17855	4176	ENSG00000166508	MCM7	A4D2A1; A4D2A2; E9PGN9; hsa:4176; P33993; Q15076; Q96D34; Q96GL1	Assembly of the pre-replicative complex; Orc1 removal from chromatin; Activation of ATR in response to replication stress; Activation of the pre-replicative complex; Unwinding of DNA		6	0	1.84	0.999281	42.56	3.42261e+07	0	6.62477e+07	0	0	32.14	10.34	1.80026e+07	3.64027e+07	3.96188e+07	1.99667e+07	4.11324e+07	4.68861e+07	5.28258e+07	4.26141e+07	High	High	High
FALSE	High	Master Protein	P48643	T-complex protein 1 subunit epsilon OS=Homo sapiens OX=9606 GN=CCT5 PE=1 SV=1	0	FALSE	184.947	45	27	188	26	541	59.6	5.66	52830.6	27	protein metabolism;other metabolic processes;other biological processes	cytosol;cytoskeleton;other cell component	cytoskeletal activity;nucleic acid binding activity;other molecular function	Pf00118	22948	ENSG00000150753	CCT5	A8JZY8; A8K2X8; B4DYD8; hsa:22948; P48643	Formation of tubulin folding intermediates by CCT/TriC; BBSome-mediated cargo-targeting to cilium; Association of TriC/CCT with target proteins during biosynthesis; Cooperation of PDCL (PhLP1) and TRiC/CCT in G-protein beta folding; Prefoldin mediated transfer of substrate to CCT/TriC; Folding of actin by CCT/TriC		6	0	2.107	0.985585	56.67	8.38573e+07	0	1.86168e+08	0	0	26.44	8.39	5.74607e+07	8.59933e+07	1.02578e+08	4.41743e+07	1.32681e+08	1.28661e+08	1.62388e+08	1.22637e+08	High	High	High
FALSE	High	Master Protein	P16615	Sarcoplasmic/endoplasmic reticulum calcium ATPase 2 OS=Homo sapiens OX=9606 GN=ATP2A2 PE=1 SV=1	0	FALSE	179.391	24	26	146	26	1042	114.7	5.34	41412.7	26	cell adhesion;cell organization and biogenesis;other metabolic processes;stress response;transport;signal transduction;other biological processes	plasma membrane;other membranes;cytosol;ER/Golgi;other cell component	transporter activity;nucleic acid binding activity;other molecular function	Pf00122, Pf00689, Pf00690, Pf00702, Pf13246	488	ENSG00000174437	ATP2A2	A6NDN7; B4DF05; hsa:488; P16614; P16615; Q86VJ2	Pre-NOTCH Processing in Golgi; Ion homeostasis; Ion transport by P-type ATPases; Reduction of cytosolic Ca++ levels		4	0	1.946	0.999944	46.75	5.4052e+07	0	9.13202e+07	0	0	25.74	9.32	3.02496e+07	4.95738e+07	6.32466e+07	3.11946e+07	7.06765e+07	6.04814e+07	8.1187e+07	5.85702e+07	High	High	High
FALSE	High	Master Protein	Q03252	Lamin-B2 OS=Homo sapiens OX=9606 GN=LMNB2 PE=1 SV=4	0	FALSE	169.778	43	31	109	26	620	69.9	5.59	26542.5	31	cell organization and biogenesis;transport;other biological processes	other membranes;cytoskeleton;nucleus	cytoskeletal activity;other molecular function	Pf00038, Pf00932	84823	ENSG00000176619	LMNB2	hsa:84823; O75292; Q03252; Q14734; Q96DF6			0	0	2.79	0.890654	82.49	1.94318e+07	0	5.22074e+07	0	0	34.48	10.2	1.39223e+07	2.23519e+07	2.27329e+07	8.60175e+06	4.42044e+07	3.47069e+07	4.10832e+07	3.06288e+07	High	High	High
FALSE	High	Master Protein	Q14008	Cytoskeleton-associated protein 5 OS=Homo sapiens OX=9606 GN=CKAP5 PE=1 SV=3	0	FALSE	159.747	16	26	71	26	2032	225.4	7.8	18095.5	26	cell cycle OR cell proliferation;cell organization and biogenesis;transport;other biological processes	plasma membrane;other membranes;cytosol;cytoskeleton;nucleus;other cell component	cytoskeletal activity;other molecular function	Pf02985, Pf12348, Pf21041	9793	ENSG00000175216	CKAP5	hsa:9793; Q05D70; Q0VAX7; Q0VAX8; Q14008; Q14668; Q2TA89; Q6NSH4	Separation of Sister Chromatids; Regulation of PLK1 Activity at G2/M Transition; Resolution of Sister Chromatid Cohesion; Recruitment of NuMA to mitotic centrosomes; RHO GTPases Activate Formins; EML4 and NUDC in mitotic spindle formation; Loss of Nlp from mitotic centrosomes; Recruitment of mitotic centrosome proteins and complexes; Anchoring of the basal body to the plasma membrane; AURKA Activ…		13	0	3.004	0.823439	63.33	9.23617e+06	0	2.61592e+07	0	0	38.5	2.53	6.28409e+06	1.1104e+07	1.13784e+07	3.98906e+06	1.99546e+07	1.77261e+07	2.05704e+07	1.70003e+07	High	High	High
FALSE	High	Master Protein	P46939	Utrophin OS=Homo sapiens OX=9606 GN=UTRN PE=1 SV=2	0	FALSE	116.133	10	26	50	26	3433	394.2	5.33	10727.7	26	cell-cell signaling;other biological processes	plasma membrane;other membranes;cytoskeleton;nucleus;other cell component	signal transduction activity or receptor binding;cytoskeletal activity;other molecular function	Pf00307, Pf00435, Pf00569, Pf09068, Pf09069	7402	ENSG00000152818	UTRN	hsa:7402; P46939; Q5SYY1; Q5SZ57; Q9UJ40	EGR2 and SOX10-mediated initiation of Schwann cell myelination		1	0	2.556	0.937958	64.27	2.29689e+06	0	8.10339e+06	0	0	46.74	7.3	832729	2.56167e+06	2.94518e+06	1.20966e+06	5.91086e+06	5.75444e+06	6.33665e+06	4.71019e+06	Peak Found	High	High
FALSE	High	Master Protein	P08238	Heat shock protein HSP 90-beta OS=Homo sapiens OX=9606 GN=HSP90AB1 PE=1 SV=4	0	FALSE	480.542	56	44	624	25	724	83.2	5.03	185133	44	cell organization and biogenesis;protein metabolism;DNA metabolism;other metabolic processes;stress response;other biological processes	non-structural extracellular;plasma membrane;other membranes;cytosol;nucleus;other cell component	enzyme regulator activity;cytoskeletal activity;nucleic acid binding activity;other molecular function	Pf00183, Pf13589	3326	ENSG00000096384	HSP90AB1	B2R5P0; hsa:3326; P08238; Q5T9W7; Q9NQW0; Q9NTK6	Potential therapeutics for SARS; Regulation of actin dynamics for phagocytic cup formation; HSP90 chaperone cycle for steroid hormone receptors (SHR) in the presence of ligand; The role of GTSE1 in G2/M progression after G2 checkpoint; SARS-CoV-2 activates/modulates innate and adaptive immune responses; Aryl hydrocarbon receptor signalling; Neutrophil degranulation; Estrogen-dependent gene expres…		21	21	1.836	0.999281	67.17	1.15635e+09	0	1.95868e+09	0	0	34.09	8.01	7.85073e+08	1.30793e+09	1.4276e+09	5.36023e+08	1.5337e+09	1.28358e+09	1.67473e+09	1.24167e+09	High	High	High
FALSE	High	Master Protein	P12814	Alpha-actinin-1 OS=Homo sapiens OX=9606 GN=ACTN1 PE=1 SV=2	0	FALSE	418.892	56	41	283	25	892	103	5.41	87892	41	cell adhesion;cell organization and biogenesis;other biological processes	non-structural extracellular;plasma membrane;other membranes;cytosol;cytoskeleton;other cell component	signal transduction activity or receptor binding;cytoskeletal activity;nucleic acid binding activity;other molecular function	Pf00307, Pf00435, Pf08726	87	ENSG00000072110	ACTN1	B3V8S3; B4DHH3; B7TY16; hsa:87; P12814; Q1HE25; Q9BTN1	RHOD GTPase cycle; RHOF GTPase cycle; Platelet degranulation ; Nephrin family interactions; Syndecan interactions; RHOBTB2 GTPase cycle; Regulation of cytoskeletal remodeling and cell spreading by IPP complex components		7	0	4.677	0.253633	57.24	2.4144e+07	0	1.36258e+08	0	0	39.85	13.54	1.79272e+07	3.48596e+07	2.72551e+07	1.35145e+07	1.22649e+08	8.19896e+07	1.07563e+08	8.67137e+07	High	High	High
FALSE	High	Master Protein	P27824	Calnexin OS=Homo sapiens OX=9606 GN=CANX PE=1 SV=2	0	FALSE	290.236	40	26	253	25	592	67.5	4.6	76666.4	26	protein metabolism;other metabolic processes;stress response;transport;other biological processes	other membranes;mitochondrion;ER/Golgi;nucleus;other cell component	other molecular function	Pf00262	821	ENSG00000127022; ENSG00000283777	CANX	B2R5V8; B4DGP8; B4E2T8; D3DWQ3; D6R9K3; hsa:821; P27824	Maturation of spike protein; MHC class II antigen presentation; Antigen Presentation: Folding, assembly and peptide loading of class I MHC; Interleukin-35 Signalling; Interleukin-27 signaling; Assembly of Viral Components at the Budding Site; Calnexin/calreticulin cycle; Maturation of spike protein		8	1	2.342	0.956944	72.2	1.83708e+08	0	3.63302e+08	0	0	30.85	11.91	1.19885e+08	1.84625e+08	2.40543e+08	8.98158e+07	2.75599e+08	2.36343e+08	3.37811e+08	2.37726e+08	High	High	High
FALSE	High	Master Protein	P42224	Signal transducer and activator of transcription 1-alpha/beta OS=Homo sapiens OX=9606 GN=STAT1 PE=1 SV=2	0	FALSE	254.703	41	25	178	25	750	87.3	6.05	60093.7	25	cell cycle OR cell proliferation;stress response;developmental processes;signal transduction;other biological processes	cytosol;nucleus;other cell component	signal transduction activity or receptor binding;nucleic acid binding activity;other molecular function	Pf00017, Pf01017, Pf02864, Pf02865, Pf12162, Pf21354	6772	ENSG00000115415	STAT1	A8K989; B2RCA0; D2KFR8; D3DPI7; hsa:6772; P42224; Q53S88; Q53XW4; Q68D00; Q9UDL5	Interleukin-4 and Interleukin-13 signaling; Regulation of RUNX2 expression and activity; PKR-mediated signaling; ISG15 antiviral mechanism; SARS-CoV-2 activates/modulates innate and adaptive immune responses; Signaling by ALK fusions and activated point mutants; Signaling by CSF1 (M-CSF) in myeloid cells; Signaling by SCF-KIT; Downstream signal transduction; Signaling by phosphorylated juxtamembr…		25	0	1.772	0.98646	52.5	6.46593e+07	0	1.09275e+08	0	0	36.03	5.01	4.245e+07	7.53514e+07	8.25519e+07	3.04719e+07	8.07437e+07	8.06527e+07	8.43553e+07	6.89359e+07	High	High	High
FALSE	High	Master Protein	P34932	Heat shock 70 kDa protein 4 OS=Homo sapiens OX=9606 GN=HSPA4 PE=1 SV=4	0	FALSE	207.547	37	27	131	25	840	94.3	5.19	36291.4	27	cell organization and biogenesis;protein metabolism;other metabolic processes;stress response;transport	non-structural extracellular;cytosol;mitochondrion;nucleus	other molecular function	Pf00012	3308	ENSG00000170606	HSPA4	hsa:3308; O95756; P34932; Q2TAL4; Q9BUK9	Regulation of HSF1-mediated heat shock response		1	1	3.465	0.64619	73.34	2.35202e+07	0	8.93749e+07	0	0	26.74	9.37	1.65743e+07	2.5644e+07	2.79763e+07	1.2821e+07	7.22083e+07	5.58832e+07	7.36028e+07	5.49114e+07	High	High	High
FALSE	High	Master Protein	P05023	Sodium/potassium-transporting ATPase subunit alpha-1 OS=Homo sapiens OX=9606 GN=ATP1A1 PE=1 SV=1	0	FALSE	207.162	29	25	120	25	1023	112.8	5.49	36027.8	25	stress response;transport;signal transduction;other biological processes	plasma membrane;other membranes;cytoskeleton;ER/Golgi;other cell component	transporter activity;other molecular function	Pf00122, Pf00689, Pf00690, Pf13246	476	ENSG00000163399	ATP1A1	B2RBR6; B7Z2T5; B7Z3U6; F5H3A1; hsa:476; P05023; Q16689; Q6LDM4; Q9UCN1; Q9UJ20; Q9UJ21	Potential therapeutics for SARS; Ion homeostasis; Ion transport by P-type ATPases		3	0	3.534	0.620763	46.03	2.44719e+07	0	8.993e+07	0	0	31.02	9	1.5409e+07	2.64735e+07	3.10687e+07	1.30168e+07	7.13357e+07	5.50602e+07	7.3532e+07	5.62756e+07	High	High	High
FALSE	High	Master Protein	P02786	Transferrin receptor protein 1 OS=Homo sapiens OX=9606 GN=TFRC PE=1 SV=2	0	FALSE	195.515	40	25	143	25	760	84.8	6.61	36533.8	25	stress response;transport;signal transduction;other biological processes	non-structural extracellular;plasma membrane;other membranes;other cytoplasmic organelle;other cell component	nucleic acid binding activity;other molecular function	Pf02225, Pf04253, Pf04389	7037	ENSG00000072274	TFRC	D3DXB0; hsa:7037; P02786; Q1HE24; Q59G55; Q9UCN0; Q9UCU5; Q9UDF9; Q9UK21	RHOC GTPase cycle; RND2 GTPase cycle; RHOA GTPase cycle; CDC42 GTPase cycle; RAC1 GTPase cycle; RHOQ GTPase cycle; RHOG GTPase cycle; RAC2 GTPase cycle; RAC3 GTPase cycle; RHOB GTPase cycle; RHOJ GTPase cycle; Golgi Associated Vesicle Biogenesis; RND1 GTPase cycle; Differentiation of keratinocytes in interfollicular epidermis in mammalian skin; Cargo recognition for clathrin-mediated endocytosis;…		18	0	2.27	0.963334	57.28	3.57371e+07	0	7.78213e+07	0	0	33.26	13.09	2.50787e+07	3.33988e+07	5.16521e+07	1.64238e+07	6.03052e+07	5.07102e+07	7.37497e+07	4.98494e+07	High	High	High
FALSE	High	Master Protein	P53618	Coatomer subunit beta OS=Homo sapiens OX=9606 GN=COPB1 PE=1 SV=3	0	FALSE	190.983	31	25	129	25	953	107.1	6.05	38340	25	transport	plasma membrane;other membranes;cytosol;ER/Golgi;other cell component	other molecular function	Pf01602, Pf07718, Pf14806	1315	ENSG00000129083	COPB1	D3DQX0; hsa:1315; P53618; Q6GTT7; Q9NTK2; Q9UNW7	COPI-dependent Golgi-to-ER retrograde traffic; Neutrophil degranulation; COPI-mediated anterograde transport		3	0	2.16	0.977866	58.35	3.47795e+07	0	7.98745e+07	0	0	43.38	10.3	2.14751e+07	4.30613e+07	4.72122e+07	1.47055e+07	6.03269e+07	5.90609e+07	6.03229e+07	4.41523e+07	High	High	High
FALSE	High	Master Protein	O60763	General vesicular transport factor p115 OS=Homo sapiens OX=9606 GN=USO1 PE=1 SV=2	0	FALSE	189.806	29	25	111	25	962	107.8	4.91	32604.8	25	cell organization and biogenesis;transport;signal transduction;other biological processes	other membranes;cytosol;cytoskeleton;ER/Golgi;nucleus;other cell component		Pf04869, Pf04871, Pf18770	8615	ENSG00000138768	USO1	B2RAQ0; hsa:8615; O60763; Q6PK63; Q86TB8; Q8N592	COPI-mediated anterograde transport; COPII-mediated vesicle transport; Golgi Cisternae Pericentriolar Stack Reorganization		3	0	2.424	0.955545	82.71	1.70115e+07	0	4.65217e+07	0	0	38.56	9.89	8.26097e+06	1.9578e+07	2.04181e+07	9.57113e+06	3.38226e+07	3.60924e+07	3.64991e+07	2.74429e+07	High	High	High
FALSE	High	Master Protein	P40939	Trifunctional enzyme subunit alpha, mitochondrial OS=Homo sapiens OX=9606 GN=HADHA PE=1 SV=2	0	FALSE	186.461	38	25	163	25	763	82.9	9.04	51829.7	25	other metabolic processes;other biological processes	other membranes;mitochondrion	other molecular function	Pf00378, Pf00725, Pf02737	3030	ENSG00000084754	HADHA	B2R7L4; B4DYP2; hsa:3030; P40939; Q16679; Q53T69; Q53TA2; Q96GT7; Q9UQC5	Acyl chain remodeling of CL; mitochondrial fatty acid beta-oxidation of unsaturated fatty acids; Beta oxidation of decanoyl-CoA to octanoyl-CoA-CoA; Beta oxidation of octanoyl-CoA to hexanoyl-CoA; Beta oxidation of hexanoyl-CoA to butanoyl-CoA; Beta oxidation of myristoyl-CoA to lauroyl-CoA; Beta oxidation of lauroyl-CoA to decanoyl-CoA-CoA; Beta oxidation of palmitoyl-CoA to myristoyl-CoA		8	0	2.368	0.956401	49.75	4.99433e+07	0	1.25001e+08	0	0	32.48	12.18	3.15597e+07	4.75301e+07	7.46788e+07	2.77291e+07	7.81357e+07	8.94861e+07	1.05804e+08	7.94927e+07	High	High	High
FALSE	High	Master Protein	O00571	ATP-dependent RNA helicase DDX3X OS=Homo sapiens OX=9606 GN=DDX3X PE=1 SV=3	0	FALSE	185.284	39	26	152	25	662	73.2	7.18	44611.2	26	cell cycle OR cell proliferation;cell organization and biogenesis;protein metabolism;RNA metabolism OR transcription;other metabolic processes;stress response;signal transduction;other biological processes	non-structural extracellular;plasma membrane;other membranes;cytosol;cytoskeleton;nucleus;other cell component	enzyme regulator activity;cytoskeletal activity;translation activity;nucleic acid binding activity;other molecular function	Pf00270, Pf00271	1654	ENSG00000215301	DDX3X	A8K538; B4E3E8; hsa:1654; O00571; O15536	Neutrophil degranulation		1	1	1.455	0.936586	63.85	6.69963e+07	0	9.56324e+07	0	0	32.86	10.95	4.14156e+07	6.84714e+07	9.27655e+07	3.46371e+07	6.23047e+07	6.9574e+07	8.06711e+07	5.98438e+07	High	High	High
FALSE	High	Master Protein	Q8N1F7	Nuclear pore complex protein Nup93 OS=Homo sapiens OX=9606 GN=NUP93 PE=1 SV=2	0	FALSE	159.763	31	25	145	25	819	93.4	5.72	36295.5	25	cell organization and biogenesis;other metabolic processes;transport;other biological processes	other membranes;cytosol;cytoskeleton;nucleus	other molecular function	Pf04097	9688	ENSG00000102900	NUP93	B3KPQ8; hsa:9688; Q14705; Q8N1F7	ISG15 antiviral mechanism; SARS-CoV-2 activates/modulates innate and adaptive immune responses; HCMV Early Events; Transport of Mature mRNA derived from an Intron-Containing Transcript; HCMV Late Events; Transport of the SLBP independent Mature mRNA; Transport of the SLBP Dependant Mature mRNA; Transport of Mature mRNA Derived from an Intronless Transcript; Rev-mediated nuclear export of HIV RNA;…		29	0	1.12	0.696711	49.11	5.61775e+07	0	6.46501e+07	0	0	28.55	5.75	3.53503e+07	4.9602e+07	8.05196e+07	3.36182e+07	4.84183e+07	4.46209e+07	5.22687e+07	3.94937e+07	High	High	High
FALSE	High	Master Protein	Q14974	Importin subunit beta-1 OS=Homo sapiens OX=9606 GN=KPNB1 PE=1 SV=2	0	FALSE	257.279	34	24	181	24	876	97.1	4.78	60723.6	24	cell cycle OR cell proliferation;cell organization and biogenesis;transport	non-structural extracellular;other membranes;cytosol;ER/Golgi;nucleus;other cell component	other molecular function	Pf00514, Pf03810	3837	ENSG00000108424	KPNB1	B7ZAV6; D3DTT3; hsa:3837; Q14637; Q14974; Q53XN2; Q96J27	Neutrophil degranulation; Apoptosis induced DNA fragmentation; ISG15 antiviral mechanism; Transport of Ribonucleoproteins into the Host Nucleus; NS1 Mediated Effects on Host Pathways; Nuclear import of Rev protein; Interferon alpha/beta signaling; Regulation of cholesterol biosynthesis by SREBP (SREBF); SARS-CoV-1 activates/modulates innate immune responses; Assembly of the ORC complex at the ori…		13	0	2.616	0.929292	54.79	5.87032e+07	0	1.51919e+08	0	0	39.4	6.43	3.71609e+07	7.19859e+07	7.77284e+07	2.76263e+07	1.16879e+08	1.03471e+08	1.16686e+08	8.9001e+07	High	High	High
FALSE	High	Master Protein	Q92598	Heat shock protein 105 kDa OS=Homo sapiens OX=9606 GN=HSPH1 PE=1 SV=1	0	FALSE	237.279	35	27	173	24	858	96.8	5.39	51465.6	27	protein metabolism;other metabolic processes;stress response;other biological processes	non-structural extracellular;cytosol;cytoskeleton;nucleus;other cell component	cytoskeletal activity;other molecular function	Pf00012	10808	ENSG00000120694	HSPH1	B4DYH1; hsa:10808; O95739; Q5TBM6; Q5TBM7; Q5TBM8; Q92598; Q9UPC4	Regulation of HSF1-mediated heat shock response; Scavenging by Class F Receptors		2	3	1.402	0.921119	55.13	1.22259e+08	0	1.51728e+08	0	0	25.69	10.01	8.72462e+07	1.16828e+08	1.43601e+08	5.75522e+07	1.14654e+08	9.74081e+07	1.35165e+08	9.96694e+07	High	High	High
FALSE	High	Master Protein	O43795	Unconventional myosin-Ib OS=Homo sapiens OX=9606 GN=MYO1B PE=1 SV=3	0	FALSE	180.682	26	25	110	24	1136	131.9	9.38	28953.2	25	cell organization and biogenesis;transport;other biological processes	plasma membrane;other membranes;cytoskeleton;other cytoplasmic organelle;other cell component	cytoskeletal activity;other molecular function	Pf00063, Pf00612, Pf06017	4430	ENSG00000128641	MYO1B	hsa:4430; O43794; O43795; Q7Z6L5			0	1	2.987	0.823439	46.57	1.72322e+07	0	5.6192e+07	0	0	34.57	8.94	1.12225e+07	1.97073e+07	2.21787e+07	8.43921e+06	3.80192e+07	4.03548e+07	4.71214e+07	3.56213e+07	High	High	High
FALSE	High	Master Protein	Q14203	Dynactin subunit 1 OS=Homo sapiens OX=9606 GN=DCTN1 PE=1 SV=3	0	FALSE	164.55	23	24	84	24	1278	141.6	5.81	23894.2	24	cell cycle OR cell proliferation;cell organization and biogenesis;transport;developmental processes;other biological processes	cytosol;cytoskeleton;nucleus;other cell component	cytoskeletal activity;other molecular function	Pf01302, Pf12455	1639	ENSG00000204843	DCTN1	A8MY36; B4DM45; E9PFS5; E9PGE1; G5E9H4; hsa:1639; O95296; Q14203; Q6IQ37; Q9BRM9; Q9UIU1; Q9UIU2	Signaling by ALK fusions and activated point mutants; MHC class II antigen presentation; HSP90 chaperone cycle for steroid hormone receptors (SHR) in the presence of ligand; COPI-mediated anterograde transport; COPI-independent Golgi-to-ER retrograde traffic; XBP1(S) activates chaperone genes		6	0	2.745	0.907772	82.13	9.42583e+06	0	2.75255e+07	0	0	40.59	7.17	6.98762e+06	1.19535e+07	1.06574e+07	3.8598e+06	2.10726e+07	1.8585e+07	2.1647e+07	1.59997e+07	High	High	High
FALSE	High	Master Protein	P28838	Cytosol aminopeptidase OS=Homo sapiens OX=9606 GN=LAP3 PE=1 SV=3	0	FALSE	161.59	51	24	135	24	519	56.1	7.93	37753.7	24	protein metabolism	ER/Golgi;other cell component	other molecular function	Pf00883, Pf02789	51056	ENSG00000002549	LAP3	B3KMQ3; hsa:51056; P28838; Q6IAM6; Q6P0L6; Q9UQE3			0	0	1.954	0.999944	51.89	3.49152e+07	0	6.56018e+07	0	0	27.91	7.93	2.44296e+07	3.27275e+07	4.39946e+07	1.62179e+07	5.36918e+07	4.61513e+07	4.87825e+07	3.90958e+07	High	High	High
FALSE	High	Master Protein	P49792	E3 SUMO-protein ligase RanBP2 OS=Homo sapiens OX=9606 GN=RANBP2 PE=1 SV=2	0	FALSE	159.181	9	24	113	24	3224	358	6.2	28200.5	24	protein metabolism;other metabolic processes;transport;other biological processes	other membranes;cytosol;nucleus;other cell component	nucleic acid binding activity;other molecular function	Pf00160, Pf00638, Pf00641, Pf12185	5903	ENSG00000153201	RANBP2	hsa:5903; P49792; Q13074; Q15280; Q53TE2; Q59FH7	RHO GTPases Activate Formins; SARS-CoV-2 activates/modulates innate and adaptive immune responses; tRNA processing in the nucleus; Separation of Sister Chromatids; HCMV Late Events; Resolution of Sister Chromatid Cohesion; HCMV Early Events; EML4 and NUDC in mitotic spindle formation; ISG15 antiviral mechanism; Transport of the SLBP independent Mature mRNA; Transport of the SLBP Dependant Mature …		35	0	1.305	0.834351	44.23	2.09601e+07	0	2.87168e+07	0	0	37.77	10.47	1.21049e+07	1.93681e+07	3.38056e+07	1.19853e+07	1.93198e+07	2.03642e+07	2.50226e+07	1.84358e+07	High	High	High
FALSE	High	Master Protein	Q14566	DNA replication licensing factor MCM6 OS=Homo sapiens OX=9606 GN=MCM6 PE=1 SV=1	0	FALSE	146.484	31	24	104	24	821	92.8	5.41	25235.3	24	cell cycle OR cell proliferation;cell organization and biogenesis;DNA metabolism;other metabolic processes;stress response;other biological processes	nucleus;other cell component	nucleic acid binding activity;other molecular function	Pf00493, Pf14551, Pf17207, Pf17855, Pf18263	4175	ENSG00000076003	MCM6	B2R6H2; hsa:4175; Q13504; Q14566; Q99859	Assembly of the pre-replicative complex; Orc1 removal from chromatin; Activation of ATR in response to replication stress; Activation of the pre-replicative complex; Unwinding of DNA		6	0	2.76	0.907772	60.57	1.53975e+07	0	4.52918e+07	0	0	43.86	5.17	8.36353e+06	1.89078e+07	2.18156e+07	7.33886e+06	3.34057e+07	3.25211e+07	3.50264e+07	2.76911e+07	High	High	High
FALSE	High	Master Protein	P27816	Microtubule-associated protein 4 OS=Homo sapiens OX=9606 GN=MAP4 PE=1 SV=3	0	FALSE	131.466	26	24	52	24	1152	120.9	5.43	14894.3	24	cell cycle OR cell proliferation;cell organization and biogenesis;developmental processes;other biological processes	plasma membrane;other membranes;cytosol;cytoskeleton;other cell component	cytoskeletal activity;other molecular function	Pf00418	4134	ENSG00000047849	MAP4	hsa:4134; P27816; Q13082; Q59FT2; Q68D74; Q6ZUW9; Q86V26; Q96A76; Q96NS9			0	0	11.463	0.000458968	73.84	784967	0	3.52597e+07	0	0	52.86	18.77	1.16943e+06	563469	855636	228565	3.48692e+07	2.09699e+07	2.81256e+07	2.22065e+07	Peak Found	Peak Found	Peak Found
FALSE	High	Master Protein	O60610	Protein diaphanous homolog 1 OS=Homo sapiens OX=9606 GN=DIAPH1 PE=1 SV=2	0	FALSE	126.633	21	24	84	24	1272	141.3	5.41	20904.6	24	cell organization and biogenesis;other biological processes	plasma membrane;other membranes;cytosol;cytoskeleton;nucleus;other cell component	signal transduction activity or receptor binding;cytoskeletal activity;other molecular function	Pf02181, Pf06346, Pf06367, Pf06371	1729	ENSG00000131504	DIAPH1	A6NF18; B7ZKW2; E9PEZ2; hsa:1729; O60610; Q17RN4; Q59FH8; Q9UC76	RHOC GTPase cycle; RHOA GTPase cycle; RHO GTPases Activate Formins; RHOB GTPase cycle; RHOD GTPase cycle; RHOF GTPase cycle; Neutrophil degranulation; ERBB2 Regulates Cell Motility; Regulation of MITF-M dependent genes involved in invasion		9	0	2.48	0.950408	71.29	7.19464e+06	0	2.16017e+07	0	0	55.77	5.04	3.75631e+06	1.10265e+07	1.10815e+07	3.15436e+06	1.64749e+07	1.49568e+07	1.63212e+07	1.29697e+07	Peak Found	High	High
FALSE	High	Master Protein	P07900	Heat shock protein HSP 90-alpha OS=Homo sapiens OX=9606 GN=HSP90AA1 PE=1 SV=5	0	FALSE	468.112	53	41	616	23	732	84.6	5.02	190121	41	cell organization and biogenesis;protein metabolism;DNA metabolism;other metabolic processes;stress response;transport;developmental processes;other biological processes	non-structural extracellular;extracellular matrix;plasma membrane;other membranes;cytosol;cytoskeleton;mitochondrion;nucleus;other cytoplasmic organelle;other cell component	signal transduction activity or receptor binding;enzyme regulator activity;cytoskeletal activity;nucleic acid binding activity;other molecular function	Pf00183, Pf13589	3320	ENSG00000080824	HSP90AA1	A8K500; B3KPJ9; hsa:3320; P07900; Q2PP14; Q5CAQ6; Q5CAQ7; Q9BVQ5	Neutrophil degranulation; Regulation of actin dynamics for phagocytic cup formation; Potential therapeutics for SARS; HSP90 chaperone cycle for steroid hormone receptors (SHR) in the presence of ligand; Recruitment of NuMA to mitotic centrosomes; The role of GTSE1 in G2/M progression after G2 checkpoint; Aggrephagy; SARS-CoV-2 activates/modulates innate and adaptive immune responses; Regulation o…		54	0	2.519	0.948141	72.49	3.46347e+08	0	7.32842e+08	0	0	35.1	9.4	2.2698e+08	3.52289e+08	4.42973e+08	1.43431e+08	6.24606e+08	4.82704e+08	5.82044e+08	4.47069e+08	High	High	High
FALSE	High	Master Protein	P78371	T-complex protein 1 subunit beta OS=Homo sapiens OX=9606 GN=CCT2 PE=1 SV=4	0	FALSE	255.775	50	23	206	23	535	57.5	6.46	65695.8	23	cell organization and biogenesis;protein metabolism;other metabolic processes;other biological processes	non-structural extracellular;cytosol;cytoskeleton;other cytoplasmic organelle;other cell component	other molecular function	Pf00118	10576	ENSG00000166226	CCT2	A8K402; B5BTY7; B7Z243; B7Z7K4; B7ZAT2; hsa:10576; P78371; Q14D36; Q6IAT3	Neutrophil degranulation; Formation of tubulin folding intermediates by CCT/TriC; BBSome-mediated cargo-targeting to cilium; Association of TriC/CCT with target proteins during biosynthesis; Cooperation of PDCL (PhLP1) and TRiC/CCT in G-protein beta folding; Prefoldin mediated transfer of substrate to CCT/TriC; RHOBTB2 GTPase cycle; RHOBTB1 GTPase cycle; Folding of actin by CCT/TriC		9	0	2.122	0.982845	55.22	1.31033e+08	0	2.4106e+08	0	0	31.61	8.94	8.78236e+07	1.44704e+08	1.63867e+08	6.5344e+07	1.8202e+08	1.65021e+08	2.16047e+08	1.56685e+08	High	High	High
FALSE	High	Master Protein	P30101	Protein disulfide-isomerase A3 OS=Homo sapiens OX=9606 GN=PDIA3 PE=1 SV=4	0	FALSE	250.338	44	23	255	23	505	56.7	6.35	73090.2	23	cell adhesion;cell organization and biogenesis;protein metabolism;other metabolic processes;stress response;signal transduction;other biological processes	non-structural extracellular;other membranes;ER/Golgi;other cytoplasmic organelle;other cell component	other molecular function	Pf00085, Pf13848	2923	ENSG00000167004	PDIA3	hsa:2923; P30101; Q13453; Q14255; Q8IYF8; Q9UMU7	ER-Phagosome pathway; Antigen Presentation: Folding, assembly and peptide loading of class I MHC; Calnexin/calreticulin cycle		3	0	3.262	0.721672	63.51	1.65587e+08	0	5.35129e+08	0	0	23.38	11.84	1.2498e+08	1.6643e+08	1.83888e+08	8.33682e+07	4.07266e+08	3.28519e+08	4.80216e+08	3.49025e+08	High	High	High
FALSE	High	Master Protein	P07355	Annexin A2 OS=Homo sapiens OX=9606 GN=ANXA2 PE=1 SV=2	0	FALSE	241.2	60	23	246	23	339	38.6	7.75	81291.3	23	cell adhesion;cell organization and biogenesis;RNA metabolism OR transcription;other metabolic processes;transport;developmental processes;other biological processes	non-structural extracellular;extracellular matrix;plasma membrane;other membranes;cytosol;nucleus;other cytoplasmic organelle;other cell component	enzyme regulator activity;cytoskeletal activity;other molecular function	Pf00191	302	ENSG00000182718	ANXA2	hsa:302; P07355; Q567R4; Q6N0B3; Q8TBV2; Q96DD5; Q9UDH8	Neutrophil degranulation; Gene and protein expression by JAK-STAT signaling after Interleukin-12 stimulation; Turbulent (oscillatory, disturbed) flow shear stress activates signaling by PIEZO1 and integrins in endothelial cells; Smooth Muscle Contraction; Dissolution of Fibrin Clot		5	0	3.587	0.600609	80.26	2.01802e+08	0	6.10036e+08	0	0	35.61	10.7	1.33084e+08	2.00689e+08	2.95655e+08	9.37352e+07	5.32198e+08	3.90251e+08	4.91658e+08	3.80252e+08	High	High	High
FALSE	High	Master Protein	O00410	Importin-5 OS=Homo sapiens OX=9606 GN=IPO5 PE=1 SV=4	0	FALSE	238.71	32	26	184	23	1097	123.6	4.94	57631.9	26	transport;signal transduction;other biological processes	other membranes;cytosol;ER/Golgi;nucleus;other cell component	enzyme regulator activity;other molecular function	Pf02985, Pf18808, Pf18816, Pf18829	3843	ENSG00000065150	IPO5	B4DZA0; hsa:3843; O00410; O15257; Q5T578; Q86XC7	vRNP Assembly		1	3	3.588	0.600609	55.99	3.41038e+07	0	1.32732e+08	0	0	36.81	8.72	1.98529e+07	3.84621e+07	4.55748e+07	1.72336e+07	1.08647e+08	8.30044e+07	1.06643e+08	8.2993e+07	High	High	High
FALSE	High	Master Protein	P13674	Prolyl 4-hydroxylase subunit alpha-1 OS=Homo sapiens OX=9606 GN=P4HA1 PE=1 SV=2	0	FALSE	224.703	50	23	158	23	534	61	6.01	46957.9	23	cell organization and biogenesis	mitochondrion;ER/Golgi;other cell component	other molecular function	Pf08336, Pf13640	5033	ENSG00000122884	P4HA1	C9JL12; hsa:5033; P13674; Q15082; Q15083; Q5VSQ5	Collagen biosynthesis and modifying enzymes		1	0	4.112	0.411038	51.5	3.50574e+07	0	1.54834e+08	0	0	32.67	7.96	2.3655e+07	3.9899e+07	4.35492e+07	1.74089e+07	1.1407e+08	9.85721e+07	1.31257e+08	1.04322e+08	High	High	High
FALSE	High	Master Protein	P04083	Annexin A1 OS=Homo sapiens OX=9606 GN=ANXA1 PE=1 SV=2	0	FALSE	210.571	57	23	187	23	346	38.7	7.02	58555.5	23	cell organization and biogenesis;protein metabolism;other metabolic processes;stress response;transport;signal transduction;other biological processes	non-structural extracellular;plasma membrane;other membranes;cytosol;cytoskeleton;nucleus;other cytoplasmic organelle;other cell component	signal transduction activity or receptor binding;enzyme regulator activity;other molecular function	Pf00191	301	ENSG00000135046	ANXA1	B5BU38; hsa:301; P04083	G alpha (q) signalling events; G alpha (i) signalling events; Interleukin-4 and Interleukin-13 signaling; Smooth Muscle Contraction; Formyl peptide receptors bind formyl peptides and many other ligands		5	0	2.46	0.948141	61.06	1.36197e+08	0	3.46546e+08	0	0	34.44	5.29	9.33215e+07	1.30363e+08	1.79655e+08	5.47802e+07	2.71289e+08	2.28823e+08	2.7764e+08	2.18902e+08	High	High	High
FALSE	High	Master Protein	Q15029	116 kDa U5 small nuclear ribonucleoprotein component OS=Homo sapiens OX=9606 GN=EFTUD2 PE=1 SV=1	0	FALSE	209.546	29	24	166	23	972	109.4	5	45386.8	24	RNA metabolism OR transcription;other metabolic processes;other biological processes	cytosol;nucleus;other cell component	nucleic acid binding activity;other molecular function	Pf00009, Pf00679, Pf03144, Pf03764, Pf14492, Pf16004	9343	ENSG00000108883	EFTUD2	B4DK30; B4DMC0; D3DX58; hsa:9343; K7EJ81; Q15029; Q9BUR0	mRNA Splicing - Major Pathway; mRNA Splicing - Minor Pathway		2	0	1.841	0.999281	43.73	3.36194e+07	0	6.55581e+07	0	0	31.73	4.07	2.06558e+07	3.58072e+07	4.32128e+07	1.76629e+07	4.8432e+07	4.58702e+07	5.31263e+07	4.23032e+07	High	High	High
FALSE	High	Master Protein	Q5JPE7	Nodal modulator 2 OS=Homo sapiens OX=9606 GN=NOMO2 PE=1 SV=1	0	FALSE	204.758	23	23	109	23	1267	139.4	5.76	31614.7	23	cell organization and biogenesis	other membranes;cytosol;ER/Golgi;other cell component	translation activity;other molecular function	Pf13620, Pf17802, Pf22898, Pf22902, Pf22904	283820	ENSG00000185164	NOMO2	hsa:283820; Q4G177; Q5JPE7			0	0	1.436	0.920342	56.2	2.09395e+07	0	3.57677e+07	0	0	32.97	8.26	12791514	2.21e+07	2.76814e+07	1.06964e+07	2.62956e+07	2.51482e+07	3.07026e+07	2.20779e+07	High	High	High
FALSE	High	Master Protein	O00159	Unconventional myosin-Ic OS=Homo sapiens OX=9606 GN=MYO1C PE=1 SV=4	0	FALSE	189.963	28	24	133	23	1063	121.6	9.41	38278.6	24	cell organization and biogenesis;stress response;transport;signal transduction;other biological processes	plasma membrane;other membranes;cytosol;cytoskeleton;nucleus;other cell component	signal transduction activity or receptor binding;cytoskeletal activity;other molecular function	Pf00063, Pf00612, Pf06017	4641	ENSG00000197879	MYO1C	hsa:4641; O00159; Q4LE56; Q6NVJ7; Q86Y95	Regulation of actin dynamics for phagocytic cup formation; FCGR3A-mediated phagocytosis; Sensory processing of sound by inner hair cells of the cochlea; Sensory processing of sound by outer hair cells of the cochlea; Translocation of SLC2A4 (GLUT4) to the plasma membrane		5	0	2.048	0.998507	49.35	2.62732e+07	0	5.57295e+07	0	0	38.51	6.3	1.67527e+07	2.99351e+07	3.4537e+07	1.14023e+07	4.26932e+07	3.76028e+07	4.50361e+07	3.37623e+07	High	High	High
FALSE	High	Master Protein	P50991	T-complex protein 1 subunit delta OS=Homo sapiens OX=9606 GN=CCT4 PE=1 SV=4	0	FALSE	187.793	45	24	162	23	539	57.9	7.83	53912.6	24	protein metabolism;other metabolic processes;other biological processes	cytosol;cytoskeleton;nucleus;other cell component	other molecular function	Pf00118	10575	ENSG00000115484	CCT4	B2R6I3; B7Z8B1; F5H5W3; hsa:10575; O14870; P50991; Q53QP9; Q96C51	Formation of tubulin folding intermediates by CCT/TriC; BBSome-mediated cargo-targeting to cilium; Association of TriC/CCT with target proteins during biosynthesis; Cooperation of PDCL (PhLP1) and TRiC/CCT in G-protein beta folding; Prefoldin mediated transfer of substrate to CCT/TriC; Folding of actin by CCT/TriC		6	0	2.465	0.948141	62.37	8.71846e+07	0	1.88991e+08	0	0	37.38	9.17	5.48783e+07	1.0295e+08	1.16097e+08	4.2286e+07	1.40812e+08	1.26732e+08	1.694e+08	1.2591e+08	High	High	High
FALSE	High	Master Protein	Q92499	ATP-dependent RNA helicase DDX1 OS=Homo sapiens OX=9606 GN=DDX1 PE=1 SV=2	0	FALSE	176.518	37	23	118	23	740	82.4	7.23	32967.8	23	cell organization and biogenesis;DNA metabolism;RNA metabolism OR transcription;other metabolic processes;stress response;other biological processes	cytosol;mitochondrion;nucleus;other cell component	nucleic acid binding activity;other molecular function	Pf00270, Pf00271, Pf00622	1653	ENSG00000079785	DDX1	B4DME8; B4DPN6; hsa:1653; Q92499	tRNA processing in the nucleus		1	0	2.399	0.956401	64.16	2.60624e+07	0	6.27652e+07	0	0	37.37	5.77	1.4444e+07	2.96408e+07	3.39916e+07	1.34943e+07	4.66181e+07	4.3681e+07	4.9895e+07	3.78259e+07	High	High	High
FALSE	High	Master Protein	Q9BQG0	Myb-binding protein 1A OS=Homo sapiens OX=9606 GN=MYBBP1A PE=1 SV=2	0	FALSE	175.79	21	23	116	23	1328	148.8	9.28	31512.9	23	cell organization and biogenesis;other metabolic processes;stress response;signal transduction;other biological processes	nucleus;other cell component	nucleic acid binding activity;other molecular function	Pf04931	10514	ENSG00000132382	MYBBP1A	hsa:10514; Q86VM3; Q9BQG0; Q9BW49; Q9P0V5; Q9UF99	B-WICH complex positively regulates rRNA expression		1	0	1.259	0.834351	51.45	3.87625e+07	0	4.73939e+07	0	0	41.99	7.43	1.888e+07	3.84172e+07	5.98193e+07	2.06655e+07	3.53621e+07	3.64166e+07	3.62314e+07	2.93206e+07	High	High	High
FALSE	High	Master Protein	Q8WUM0	Nuclear pore complex protein Nup133 OS=Homo sapiens OX=9606 GN=NUP133 PE=1 SV=2	0	FALSE	167.289	26	23	105	23	1156	128.9	5.1	30369.8	23	cell organization and biogenesis;other metabolic processes;transport;developmental processes;other biological processes	other membranes;cytosol;nucleus;other cell component	other molecular function	Pf03177	55746	ENSG00000069248	NUP133	B2RAZ8; hsa:55746; Q5T8N0; Q8WUM0; Q9H9W2; Q9NV71; Q9NVC4	Separation of Sister Chromatids; Resolution of Sister Chromatid Cohesion; RHO GTPases Activate Formins; EML4 and NUDC in mitotic spindle formation; SUMOylation of DNA replication proteins; Amplification of signal from unattached kinetochores via a MAD2 inhibitory signal; Regulation of HSF1-mediated heat shock response; snRNP Assembly; SARS-CoV-2 activates/modulates innate and adaptive immune resp…		35	0	1.084	0.581639	48.31	1.9204e+07	0	2.14823e+07	0	0	33.46	2.13	1.17883e+07	1.90642e+07	2.78551e+07	1.02215e+07	1.61767e+07	1.54051e+07	1.62697e+07	1.41608e+07	High	High	High
FALSE	High	Master Protein	P14868	Aspartate--tRNA ligase, cytoplasmic OS=Homo sapiens OX=9606 GN=DARS1 PE=1 SV=2	0	FALSE	162.247	50	23	124	23	501	57.1	6.55	33019	23	cell organization and biogenesis;protein metabolism;RNA metabolism OR transcription;other metabolic processes	cytosol;other cell component	other molecular function	Pf00152, Pf01336	1615	ENSG00000115866	DARS1	A8K3J2; D3DP77; hsa:1615; P14868; Q2TNI3; Q32Q69; Q53HV4; Q53YC5; Q68CR9; Q9BW52	Transcriptional and post-translational regulation of MITF-M expression and activity; Selenoamino acid metabolism; Cytosolic tRNA aminoacylation		3	0	2.612	0.929292	60.22	3.30845e+07	0	7.91358e+07	0	0	28.93	5.01	2.32545e+07	3.40162e+07	3.94534e+07	1.5476e+07	6.11107e+07	5.2971e+07	6.40104e+07	5.00166e+07	High	High	High
FALSE	High	Master Protein	A0AVT1	Ubiquitin-like modifier-activating enzyme 6 OS=Homo sapiens OX=9606 GN=UBA6 PE=1 SV=1	0	FALSE	155.135	25	23	114	23	1052	117.9	6.14	30696.1	23	cell organization and biogenesis;protein metabolism;other metabolic processes;developmental processes;other biological processes	cytosol;other cell component	other molecular function	Pf00899, Pf09358, Pf10585, Pf16190, Pf16191	55236	ENSG00000033178	UBA6	A0AVT1; A6N8M7; B2RAV3; hsa:55236; Q4W5K0; Q6UV21; Q86T78; Q86TC7; Q8N5T3; Q8N9E4; Q9H3T7; Q9NVC9	Synthesis of active ubiquitin: roles of E1 and E2 enzymes; Antigen processing: Ubiquitination & Proteasome degradation		2	0	2.027	0.999281	55.91	3.29147e+07	0	6.92452e+07	0	0	37.36	9.96	1.60358e+07	30462115	4.75753e+07	1.87918e+07	4.39299e+07	4.82061e+07	5.66514e+07	4.52829e+07	High	High	High
FALSE	High	Master Protein	A6NHR9	Structural maintenance of chromosomes flexible hinge domain-containing protein 1 OS=Homo sapiens OX=9606 GN=SMCHD1 PE=1 SV=2	0	FALSE	134.684	15	23	72	23	2005	226.2	7.3	18081.2	23	cell organization and biogenesis;DNA metabolism;other metabolic processes;stress response;developmental processes;other biological processes	nucleus;other cell component	nucleic acid binding activity;other molecular function	Pf06470, Pf13589, Pf22899	23347	ENSG00000101596	SMCHD1	A6NHR9; hsa:23347; O75141; Q6AHX6; Q6ZTQ8; Q9H6Q2; Q9UG39			0	0	1.616	0.956401	44.2	1.33915e+07	0	2.04941e+07	0	0	38.98	9.32	6.13139e+06	1.33425e+07	1.79945e+07	7.10187e+06	1.49942e+07	1.66403e+07	1.59677e+07	1.32142e+07	High	High	High
FALSE	High	Master Protein	Q96N67	Dedicator of cytokinesis protein 7 OS=Homo sapiens OX=9606 GN=DOCK7 PE=1 SV=4	0	FALSE	126.913	13	23	54	23	2140	242.4	6.8	14542.4	23	cell cycle OR cell proliferation;cell organization and biogenesis;transport;developmental processes;signal transduction;other biological processes	other cell component	enzyme regulator activity;other molecular function	Pf06920, Pf11878, Pf14429, Pf20421, Pf20422	85440	ENSG00000116641	DOCK7	hsa:85440; Q00M63; Q2PPY7; Q45RE8; Q45RE9; Q5T1B9; Q5T1C0; Q6ZV32; Q8TB82; Q96N67; Q96NG6; Q96NI0; Q9C092	Factors involved in megakaryocyte development and platelet production; CDC42 GTPase cycle; RAC1 GTPase cycle; MET activates RAP1 and RAC1		4	0	2.297	0.963509	46.85	7.44529e+06	0	1.76644e+07	0	0	32	8.44	4.46727e+06	7.89872e+06	9.51686e+06	3.93335e+06	1.33982e+07	1.1961e+07	1.56799e+07	1.15603e+07	High	High	High
FALSE	High	Master Protein	P78344	Eukaryotic translation initiation factor 4 gamma 2 OS=Homo sapiens OX=9606 GN=EIF4G2 PE=1 SV=1	0	FALSE	117.091	26	23	94	23	907	102.3	7.14	23621.1	23	cell organization and biogenesis;protein metabolism;other metabolic processes;developmental processes;other biological processes	cytosol;translational apparatus;other cell component	nucleic acid binding activity	Pf02020, Pf02847, Pf02854	1982	ENSG00000110321	EIF4G2	hsa:1982; O60877; P78344; P78404; Q0VH00; Q0VH01; Q2NKW9; Q49A79; Q53EU1; Q58EZ2; Q8NI71; Q96C16	ISG15 antiviral mechanism		1	0	1.808	0.996831	63.18	2.89984e+07	0	4.92649e+07	0	0	35.26	7.78	1.65625e+07	3.08481e+07	3.85286e+07	1.47386e+07	3.3624e+07	3.47573e+07	4.09332e+07	3.17897e+07	High	High	High
FALSE	High	Master Protein	P54577	Tyrosine--tRNA ligase, cytoplasmic OS=Homo sapiens OX=9606 GN=YARS1 PE=1 SV=4	0	FALSE	114.909	42	23	90	23	528	59.1	7.05	21815.9	23	protein metabolism;RNA metabolism OR transcription;other metabolic processes;stress response;other biological processes	non-structural extracellular;cytosol;nucleus;other cell component	signal transduction activity or receptor binding;nucleic acid binding activity;other molecular function	Pf00579, Pf01588	8565	ENSG00000134684	YARS1	B3KWK4; D3DPQ4; hsa:8565; O43276; P54577; Q53EN1	Cytosolic tRNA aminoacylation		1	0	1.378	0.912791	49.37	5.01553e+07	0	5.90693e+07	0	0	29.05	9.57	3.09404e+07	4.67051e+07	6.93605e+07	2.8459e+07	4.31541e+07	3.89272e+07	5.26971e+07	4.01347e+07	High	High	High
FALSE	High	Master Protein	P06576	ATP synthase subunit beta, mitochondrial OS=Homo sapiens OX=9606 GN=ATP5F1B PE=1 SV=3	0	FALSE	294.958	52	22	259	22	529	56.5	5.4	94219	22	other metabolic processes;transport;developmental processes;other biological processes	plasma membrane;other membranes;mitochondrion;other cell component	signal transduction activity or receptor binding;transporter activity;other molecular function	Pf00006, Pf02874, Pf22919	506	ENSG00000110955	ATP5F1B	A8K4X0; hsa:506; P06576; Q14283	Transcriptional activation of mitochondrial biogenesis; Mitochondrial protein import; Mitochondrial protein degradation; Cristae formation; Formation of ATP by chemiosmotic coupling		5	0	1.849	0.999281	54.43	2.23381e+08	0	3.91298e+08	0	0	35.56	9.9	1.41148e+08	2.23035e+08	3.45732e+08	1.18214e+08	2.83745e+08	2.67796e+08	3.54292e+08	2.60296e+08	High	High	High
FALSE	High	Master Protein	P26038	Moesin OS=Homo sapiens OX=9606 GN=MSN PE=1 SV=3	0	FALSE	196.64	43	30	135	22	577	67.8	6.4	38057.6	30	cell adhesion;cell cycle OR cell proliferation;cell organization and biogenesis;other biological processes	plasma membrane;other membranes;cytosol;cytoskeleton;other cell component	signal transduction activity or receptor binding;cytoskeletal activity;nucleic acid binding activity;other molecular function	Pf00373, Pf00769, Pf09379, Pf09380, Pf20492	4478	ENSG00000147065	MSN	hsa:4478; P26038	Recycling pathway of L1; Sensory processing of sound by inner hair cells of the cochlea; Sensory processing of sound by outer hair cells of the cochlea; Gene and protein expression by JAK-STAT signaling after Interleukin-12 stimulation; Signaling by ALK fusions and activated point mutants		5	7	3.467	0.64619	49.29	3.43762e+07	0	1.43476e+08	0	0	30.5	11.43	2.52419e+07	3.89325e+07	3.92405e+07	1.67105e+07	1.19439e+08	8.26183e+07	1.10268e+08	9.37846e+07	High	High	High
FALSE	High	Master Protein	P33991	DNA replication licensing factor MCM4 OS=Homo sapiens OX=9606 GN=MCM4 PE=1 SV=5	0	FALSE	186.513	31	22	117	22	863	96.5	6.74	42047.7	22	cell cycle OR cell proliferation;cell organization and biogenesis;DNA metabolism;other metabolic processes;stress response;other biological processes	nucleus;other cell component	nucleic acid binding activity;other molecular function	Pf00493, Pf14551, Pf17207, Pf17855	4173	ENSG00000104738	MCM4	hsa:4173; P33991; Q8NEH1; Q99658	Assembly of the pre-replicative complex; Orc1 removal from chromatin; Activation of ATR in response to replication stress; Activation of the pre-replicative complex; Unwinding of DNA		6	0	2.31	0.960429	55.78	1.98925e+07	0	5.11091e+07	0	0	36.17	4.63	1.2876e+07	2.35437e+07	2.57596e+07	9.73053e+06	3.71311e+07	3.63636e+07	4.03234e+07	3.20037e+07	High	High	High
FALSE	High	Master Protein	P49748	Very long-chain specific acyl-CoA dehydrogenase, mitochondrial OS=Homo sapiens OX=9606 GN=ACADVL PE=1 SV=1	0	FALSE	180.882	37	22	111	22	655	70.3	8.75	28759.4	22	other metabolic processes;stress response;other biological processes	other membranes;mitochondrion;nucleus	other molecular function	Pf00441, Pf02770, Pf02771, Pf08028, Pf21343, Pf22924	37	ENSG00000072778	ACADVL	B4DEB6; F5H2A9; hsa:37; O76056; P49748; Q8WUL0	XBP1(S) activates chaperone genes; Beta oxidation of palmitoyl-CoA to myristoyl-CoA		2	0	1.524	0.950408	61.97	3.83263e+07	0	5.82422e+07	0	0	38.63	7.2	2.39865e+07	4.01631e+07	5.96159e+07	1.86686e+07	4.15479e+07	4.14554e+07	4.91649e+07	3.72521e+07	High	High	High
FALSE	High	Master Protein	P49368	T-complex protein 1 subunit gamma OS=Homo sapiens OX=9606 GN=CCT3 PE=1 SV=4	0	FALSE	164.616	38	22	176	22	545	60.5	6.49	54076	22	protein metabolism;other metabolic processes;other biological processes	cytosol;cytoskeleton;other cell component	other molecular function	Pf00118	7203	ENSG00000163468	CCT3	A6NE14; hsa:7203; P49368; Q5SZY1; Q9BR64	Formation of tubulin folding intermediates by CCT/TriC; BBSome-mediated cargo-targeting to cilium; Association of TriC/CCT with target proteins during biosynthesis; Cooperation of PDCL (PhLP1) and TRiC/CCT in G-protein beta folding; Prefoldin mediated transfer of substrate to CCT/TriC; Folding of actin by CCT/TriC		6	0	1.808	0.996887	50.05	8.9789e+07	0	1.86937e+08	0	0	31	8.41	5.96951e+07	1.00082e+08	1.13201e+08	4.69491e+07	1.47616e+08	1.22368e+08	1.58636e+08	1.15922e+08	High	High	High
FALSE	High	Master Protein	P35998	26S proteasome regulatory subunit 7 OS=Homo sapiens OX=9606 GN=PSMC2 PE=1 SV=3	0	FALSE	164.136	50	22	147	22	433	48.6	5.95	44938.8	22	protein metabolism;other metabolic processes;other biological processes	non-structural extracellular;cytosol;nucleus;other cell component	other molecular function	Pf00004, Pf17862, Pf21236	5701	ENSG00000161057	PSMC2	A4D0Q1; B7Z5E2; hsa:5701; P35998; Q3LIA5; Q9UDI3	Neutrophil degranulation; ABC-family proteins mediated transport; Defective CFTR causes cystic fibrosis; The role of GTSE1 in G2/M progression after G2 checkpoint; FCERI mediated NF-kB activation; Downstream TCR signaling; Antigen processing: Ubiquitination & Proteasome degradation; Proteasome assembly; Ub-specific processing proteases; Separation of Sister Chromatids; Somitogenesis; Oxygen-depen…		61	0	1.735	0.98166	58.51	5.01373e+07	0	8.87218e+07	0	0	30.47	5.58	3.2993e+07	5.36745e+07	6.38621e+07	2.5753e+07	6.88027e+07	5.91377e+07	7.29877e+07	5.66181e+07	High	High	High
FALSE	High	Master Protein	Q15393	Splicing factor 3B subunit 3 OS=Homo sapiens OX=9606 GN=SF3B3 PE=1 SV=4	0	FALSE	160.547	23	22	83	22	1217	135.5	5.26	21479.8	22	cell organization and biogenesis;RNA metabolism OR transcription;other metabolic processes;other biological processes	nucleus;other cell component	nucleic acid binding activity;other molecular function	Pf03178, Pf10433	23450	ENSG00000189091	SF3B3	hsa:23450; Q15393; Q6NTI8; Q96GC0; Q9BPY2; Q9UFX7; Q9UJ29	mRNA Splicing - Major Pathway; mRNA Splicing - Minor Pathway		2	0	2.558	0.936586	50.91	1.49664e+07	0	3.84404e+07	0	0	27.87	8.8	9.88187e+06	1.54204e+07	1.89081e+07	7.99982e+06	2.68212e+07	2.64238e+07	3.33772e+07	2.54588e+07	High	High	High
FALSE	High	Master Protein	O60841	Eukaryotic translation initiation factor 5B OS=Homo sapiens OX=9606 GN=EIF5B PE=1 SV=4	0	FALSE	160.103	24	22	69	22	1220	138.7	5.49	20758.9	22	cell organization and biogenesis;protein metabolism;other metabolic processes;other biological processes	cytosol;other cell component	nucleic acid binding activity;other molecular function	Pf00009, Pf11987, Pf14578	9669	ENSG00000158417	EIF5B	hsa:9669; O60841; O95805; Q53RV7; Q53SI8; Q9UF81; Q9UMN7	GTP hydrolysis and joining of the 60S ribosomal subunit		1	0	2.424	0.955545	58.56	1.00177e+07	0	2.89654e+07	0	0	34.93	8.96	7.02602e+06	1.15112e+07	1.19721e+07	4.44641e+06	1.92962e+07	1.91316e+07	23951525	1.99647e+07	High	High	High
FALSE	High	Master Protein	P27694	Replication protein A 70 kDa DNA-binding subunit OS=Homo sapiens OX=9606 GN=RPA1 PE=1 SV=2	0	FALSE	160.066	37	22	116	22	616	68.1	7.21	30328.8	22	cell cycle OR cell proliferation;cell organization and biogenesis;DNA metabolism;other metabolic processes;stress response;other biological processes	nucleus;other cell component	nucleic acid binding activity;other molecular function	Pf01336, Pf04057, Pf08646, Pf16900	6117	ENSG00000132383	RPA1	A8K0Y9; hsa:6117; P27694; Q59ES9	SUMOylation of DNA damage response and repair proteins; Fanconi Anemia Pathway; Regulation of HSF1-mediated heat shock response; Regulation of TP53 Activity through Phosphorylation; Activation of ATR in response to replication stress; Activation of the pre-replicative complex; Processing of DNA double-strand break ends; Presynaptic phase of homologous DNA pairing and strand exchange; G2/M DNA dam…		30	0	1.676	0.968978	66.21	2.75004e+07	0	4.89124e+07	0	0	38.5	10.65	1.41506e+07	2.86693e+07	3.77945e+07	1.39383e+07	3.58696e+07	3.22535e+07	4.46123e+07	3.31078e+07	High	High	High
FALSE	High	Master Protein	Q04637	Eukaryotic translation initiation factor 4 gamma 1 OS=Homo sapiens OX=9606 GN=EIF4G1 PE=1 SV=4	0	FALSE	155.669	17	25	126	22	1599	175.4	5.33	36714.5	25	protein metabolism;other metabolic processes;stress response;developmental processes;other biological processes	cytosol;translational apparatus;nucleus;other cell component	nucleic acid binding activity;other molecular function	Pf02020, Pf02847, Pf02854	1981	ENSG00000114867	EIF4G1	D3DNT2; D3DNT4; D3DNT5; E9PFM1; G5E9S1; hsa:1981; O43177; O95066; Q04637; Q5HYG0; Q6ZN21; Q8N102	Regulation of expression of SLITs and ROBOs; AUF1 (hnRNP D0) binds and destabilizes mRNA; ISG15 antiviral mechanism; L13a-mediated translational silencing of Ceruloplasmin expression; Translation initiation complex formation; Ribosomal scanning and start codon recognition; GTP hydrolysis and joining of the 60S ribosomal subunit; Nonsense Mediated Decay (NMD) enhanced by the Exon Junction Complex …		14	3	2.318	0.960268	68.92	2.59986e+07	0	7.00097e+07	0	0	35.81	10.05	1.65878e+07	2.67247e+07	3.62735e+07	1.18311e+07	6.11569e+07	4.8779e+07	5.25654e+07	4.26153e+07	High	High	High
FALSE	High	Master Protein	P19367	Hexokinase-1 OS=Homo sapiens OX=9606 GN=HK1 PE=1 SV=3	0	FALSE	141.52	28	26	131	22	917	102.4	6.8	31993.8	26	other metabolic processes;stress response;other biological processes	other membranes;cytosol;mitochondrion	kinase activity;other molecular function	Pf00349, Pf03727	3098	ENSG00000156515	HK1	E9PCK0; hsa:3098; O43443; O43444; O75574; P19367; Q5VTC3; Q96HC8; Q9NNZ4; Q9NNZ5	Glycolysis; Synthesis of GDP-mannose; Defective HK1 causes hexokinase deficiency (HK deficiency)		3	4	2.599	0.930548	46.49	4.16859e+07	0	1.13457e+08	0	0	25.13	10.82	2.88332e+07	4.01443e+07	5.05158e+07	2.11124e+07	7.98811e+07	7.61926e+07	1.02678e+08	7.69148e+07	High	High	High
FALSE	High	Master Protein	P47897	Glutamine--tRNA ligase OS=Homo sapiens OX=9606 GN=QARS1 PE=1 SV=1	0	FALSE	140.178	34	23	87	22	775	87.7	7.15	24512.6	23	protein metabolism;RNA metabolism OR transcription;other metabolic processes;developmental processes;other biological processes	cytosol;mitochondrion;other cell component	enzyme regulator activity;other molecular function	Pf00749, Pf03950, Pf04557, Pf04558, Pf20974	5859	ENSG00000172053	QARS1	B4DWJ2; hsa:5859; P47897	Transcriptional and post-translational regulation of MITF-M expression and activity; Selenoamino acid metabolism; Cytosolic tRNA aminoacylation; Mitochondrial tRNA aminoacylation		4	0	1.955	0.999944	62.29	1.99694e+07	0	4.54252e+07	0	0	28.11	7.28	1.39568e+07	1.8433e+07	2.93961e+07	1.14309e+07	3.27217e+07	3.25961e+07	3.81444e+07	2.8491e+07	High	High	High
FALSE	High	Master Protein	Q15021	Condensin complex subunit 1 OS=Homo sapiens OX=9606 GN=NCAPD2 PE=1 SV=3	0	FALSE	137.495	19	22	68	22	1401	157.1	6.61	19387	22	cell cycle OR cell proliferation;cell organization and biogenesis;other biological processes	cytosol;nucleus;other cell component	other molecular function	Pf12717, Pf12922	9918	ENSG00000010292	NCAPD2	D3DUR4; hsa:9918; Q15021; Q8N6U3	Condensation of Prometaphase Chromosomes		1	0	2.514	0.948141	58.12	6.93858e+06	0	2.091e+07	0	0	45	3.9	3.94553e+06	9.51568e+06	9.21483e+06	3.52815e+06	1.57392e+07	1.43593e+07	1.66121e+07	1.31386e+07	High	High	High
FALSE	High	Master Protein	Q14980	Nuclear mitotic apparatus protein 1 OS=Homo sapiens OX=9606 GN=NUMA1 PE=1 SV=2	0	FALSE	134.882	13	22	55	22	2115	238.1	5.78	15809	22	cell cycle OR cell proliferation;cell organization and biogenesis;other biological processes	plasma membrane;other membranes;cytosol;cytoskeleton;nucleus;other cell component	cytoskeletal activity;other molecular function	Pf21670	4926	ENSG00000137497	NUMA1	H0YH75; hsa:4926; Q14980; Q14981; Q9BTE9	Recruitment of NuMA to mitotic centrosomes; Mitotic Prophase	Ectoderm differentiation	3	0	3.84	0.482532	72.52	1.21859e+06	0	1.11927e+07	0	0	67.4	17.81	417841	1.76199e+06	2.19364e+06	457135	1.04421e+07	7.9219e+06	8.27291e+06	5.9638e+06	Peak Found	High	Peak Found
FALSE	High	Master Protein	O94979	Protein transport protein Sec31A OS=Homo sapiens OX=9606 GN=SEC31A PE=1 SV=3	0	FALSE	132.227	18	22	85	22	1220	132.9	6.89	22233.6	22	cell organization and biogenesis;transport;other biological processes	other membranes;cytosol;ER/Golgi;other cell component	other molecular function	Pf12931	22872	ENSG00000138674	SEC31A	B4DIW6; B7ZKZ7; B7ZL00; H7C2W3; hsa:22872; O94979; Q17RR5; Q5H9P6; Q5XG74; Q659G7; Q6ZU90; Q7LCX9; Q86TJ0; Q8IZH4; Q9P048; Q9P0A6; Q9UM05; Q9UM06	Signaling by ALK fusions and activated point mutants; MHC class II antigen presentation; COPII-mediated vesicle transport; XBP1(S) activates chaperone genes; Antigen Presentation: Folding, assembly and peptide loading of class I MHC		5	0	1.778	0.9885	71.45	2.42822e+07	0	4.41271e+07	0	0	31.79	5.73	1.50467e+07	2.559e+07	3.16202e+07	1.25923e+07	3.44906e+07	2.91824e+07	3.49858e+07	2.71731e+07	High	High	High
FALSE	High	Master Protein	P43304	Glycerol-3-phosphate dehydrogenase, mitochondrial OS=Homo sapiens OX=9606 GN=GPD2 PE=1 SV=3	0	FALSE	127.61	33	22	102	22	727	80.8	7.69	27325.6	22	other metabolic processes	other membranes;mitochondrion	other molecular function	Pf01266, Pf16901	2820	ENSG00000115159	GPD2	A8K4V0; B3KSA9; hsa:2820; P43304; Q59FR1; Q9HAP9	Triglyceride catabolism; Synthesis of PA		2	0	1.378	0.912791	45.29	2.94788e+07	0	4.36407e+07	0	0	29.72	14.19	1.76448e+07	3.07751e+07	3.61667e+07	1.62258e+07	2.77908e+07	2.92972e+07	3.96116e+07	2.95946e+07	High	High	High
FALSE	High	Master Protein	P54136	Arginine--tRNA ligase, cytoplasmic OS=Homo sapiens OX=9606 GN=RARS1 PE=1 SV=2	0	FALSE	125.618	34	22	110	22	660	75.3	6.68	27890.6	22	protein metabolism;RNA metabolism OR transcription;other metabolic processes	cytosol;nucleus;other cell component	nucleic acid binding activity;other molecular function	Pf00750, Pf03485, Pf05746	5917	ENSG00000113643	RARS1	B2RBS9; hsa:5917; P54136; Q53GY4; Q9BWA1	Transcriptional and post-translational regulation of MITF-M expression and activity; Selenoamino acid metabolism; Cytosolic tRNA aminoacylation		3	0	2.313	0.960429	58.13	3.22322e+07	0	7.0186e+07	0	0	29.3	11.25	1.86096e+07	3.23565e+07	3.93895e+07	1.78112e+07	5.15615e+07	4.46434e+07	6.35658e+07	4.74235e+07	High	High	High
FALSE	High	Master Protein	P52701	DNA mismatch repair protein Msh6 OS=Homo sapiens OX=9606 GN=MSH6 PE=1 SV=2	0	FALSE	119.824	19	22	71	22	1360	152.7	6.9	18552.8	22	cell cycle OR cell proliferation;DNA metabolism;other metabolic processes;stress response;developmental processes;signal transduction;other biological processes	cytosol;ER/Golgi;nucleus;other cell component	nucleic acid binding activity;other molecular function	Pf00488, Pf00855, Pf01624, Pf05188, Pf05190, Pf05192	2956	ENSG00000116062	MSH6	B4DF41; B4E3I4; F5H2F9; hsa:2956; O43706; O43917; P52701; Q8TCX4; Q9BTB5	Mismatch repair (MMR) directed by MSH2:MSH6 (MutSalpha); Defective Mismatch Repair Associated With MSH2; Defective Mismatch Repair Associated With MSH6		3	0	2.513	0.948141	42.94	1.15853e+07	0	3.1422e+07	0	0	35.26	7.03	5.87976e+06	1.12409e+07	1.56431e+07	6.30903e+06	2.31084e+07	2.20855e+07	2.67249e+07	1.98954e+07	High	High	High
FALSE	High	Master Protein	P11413	Glucose-6-phosphate 1-dehydrogenase OS=Homo sapiens OX=9606 GN=G6PD PE=1 SV=4	0	FALSE	118.822	43	22	94	22	515	59.2	6.84	23996.5	22	other metabolic processes;stress response;other biological processes	plasma membrane;other membranes;cytosol;cytoskeleton;other cell component	other molecular function	Pf00479, Pf02781	2539	ENSG00000160211	G6PD	D3DWX9; hsa:2539; P11413; Q16000; Q16765; Q8IU70; Q8IU88; Q8IUA6; Q96PQ2	TP53 Regulates Metabolic Genes; NFE2L2 regulates pentose phosphate pathway genes; Pentose phosphate pathway		3	0	1.217	0.781389	70.24	2.81313e+07	0	3.27948e+07	0	0	29.62	7.71	1.66062e+07	2.71766e+07	3.66759e+07	1.53863e+07	2.37009e+07	2.31075e+07	2.83351e+07	2.11893e+07	High	High	High
FALSE	High	Master Protein	Q14690	Protein RRP5 homolog OS=Homo sapiens OX=9606 GN=PDCD11 PE=1 SV=3	0	FALSE	113.165	14	22	82	22	1871	208.6	8.87	19860.3	22	RNA metabolism OR transcription;other metabolic processes	cytosol;nucleus;other cell component	other molecular function	Pf00575, Pf05843	22984	ENSG00000148843	PDCD11	hsa:22984; Q14690; Q2TA92; Q5W093; Q6P2J3; Q86VQ8; Q9H4P1	Major pathway of rRNA processing in the nucleolus and cytosol; rRNA modification in the nucleus and cytosol		2	0	0.957	0.440665	43.9	1.47895e+07	0	1.39676e+07	0	0	35.69	10.07	6.92886e+06	1.38552e+07	1.96496e+07	8.3415e+06	1.00045e+07	1.13198e+07	1.10629e+07	8.85926e+06	High	High	High
FALSE	High	Master Protein	Q93008	Probable ubiquitin carboxyl-terminal hydrolase FAF-X OS=Homo sapiens OX=9606 GN=USP9X PE=1 SV=4	0	FALSE	110.503	10	23	74	22	2554	290.3	5.8	16215.9	23	cell cycle OR cell proliferation;cell organization and biogenesis;protein metabolism;DNA metabolism;other metabolic processes;stress response;transport;developmental processes;signal transduction;other biological processes	cytosol;cytoskeleton;nucleus;other cell component	other molecular function	Pf00443, Pf12030, Pf22900	8239	ENSG00000124486	USP9X	hsa:8239; O75550; Q8WWT3; Q8WX12; Q93008	Ub-specific processing proteases; Amyloid fiber formation; Downregulation of SMAD2/3:SMAD4 transcriptional activity; Synthesis of active ubiquitin: roles of E1 and E2 enzymes; Peroxisomal protein import; RHOV GTPase cycle; RHOU GTPase cycle		7	0	2.095	0.994523	53.15	8.10267e+06	0	1.7863e+07	0	0	34.18	7.81	4.87774e+06	8.45958e+06	1.10627e+07	4.1007e+06	1.29546e+07	1.20972e+07	1.55231e+07	1.20084e+07	High	High	High
FALSE	High	Master Protein	Q14683	Structural maintenance of chromosomes protein 1A OS=Homo sapiens OX=9606 GN=SMC1A PE=1 SV=2	0	FALSE	104.381	20	22	48	22	1233	143.1	7.64	11870.2	22	cell cycle OR cell proliferation;cell organization and biogenesis;DNA metabolism;other metabolic processes;stress response;other biological processes	cytosol;cytoskeleton;nucleus;other cell component	nucleic acid binding activity;other molecular function	Pf02463, Pf06470	8243	ENSG00000072501	SMC1A	hsa:8243; O14995; Q14683; Q16351; Q2M228	Estrogen-dependent gene expression; Separation of Sister Chromatids; Meiotic synapsis; Resolution of Sister Chromatid Cohesion; SUMOylation of DNA damage response and repair proteins; Establishment of Sister Chromatid Cohesion; Cohesin Loading onto Chromatin		7	0	3.003	0.823526	57.29	4.93648e+06	0	2.15204e+07	0	0	31.95	6.96	2.83896e+06	5.38222e+06	5.97399e+06	2.75464e+06	1.64946e+07	1.45133e+07	1.71934e+07	1.27115e+07	Peak Found	High	High
FALSE	High	Master Protein	Q06210	Glutamine--fructose-6-phosphate aminotransferase [isomerizing] 1 OS=Homo sapiens OX=9606 GN=GFPT1 PE=1 SV=3	0	FALSE	205.563	42	25	176	21	699	78.8	7.11	53170.5	25	protein metabolism;other metabolic processes;other biological processes	cytosol	other molecular function	Pf01380, Pf13522	2673	ENSG00000198380	GFPT1	hsa:2673; Q06210; Q53QE6; Q9BXF8	XBP1(S) activates chaperone genes; Synthesis of UDP-N-acetyl-glucosamine; Defective GFPT1 causes CMSTA1		3	4	1.393	0.920342	46.92	6.3121e+07	0	8.27308e+07	0	0	31	8.41	3.59971e+07	6.10578e+07	8.31274e+07	3.44792e+07	5.92667e+07	5.65159e+07	7.238e+07	5.5134e+07	High	High	High
FALSE	High	Master Protein	P43490	Nicotinamide phosphoribosyltransferase OS=Homo sapiens OX=9606 GN=NAMPT PE=1 SV=1	0	FALSE	205.453	48	21	191	21	491	55.5	7.15	56948.9	21	cell-cell signaling;other metabolic processes;signal transduction;other biological processes	cytosol;nucleus;other cell component	signal transduction activity or receptor binding;other molecular function	Pf04095, Pf18127	10135	ENSG00000105835	NAMPT	A4D0Q9; A4D0R0; hsa:10135; P43490; Q3KQV0; Q8WW95	NPAS4 regulates expression of target genes; BMAL1:CLOCK,NPAS2 activates circadian gene expression; Nicotinamide salvaging		3	0	11.134	0.00126578	69.99	3.61269e+07	0	3.66392e+08	0	0	42.36	5.12	2.51035e+07	4.92933e+07	4.35782e+07	1.67099e+07	2.84848e+08	2.41947e+08	2.95906e+08	2.33936e+08	High	High	High
FALSE	High	Master Protein	P25205	DNA replication licensing factor MCM3 OS=Homo sapiens OX=9606 GN=MCM3 PE=1 SV=3	0	FALSE	203.922	34	21	123	21	808	90.9	5.77	37062.3	21	cell cycle OR cell proliferation;cell organization and biogenesis;DNA metabolism;other metabolic processes;stress response;other biological processes	cytoskeleton;nucleus;other cell component	nucleic acid binding activity;other molecular function	Pf00493, Pf14551, Pf17207, Pf17855	4172	ENSG00000112118	MCM3	B4DWW4; hsa:4172; P25205; Q92660; Q9BTR3; Q9NUE7	Assembly of the pre-replicative complex; Orc1 removal from chromatin; Activation of ATR in response to replication stress; Activation of the pre-replicative complex; Unwinding of DNA		6	0	2.968	0.829548	60.38	2.27979e+07	0	6.59614e+07	0	0	38.08	8.44	1.31652e+07	2.7568e+07	2.92816e+07	1.19864e+07	4.41323e+07	4.81469e+07	5.29282e+07	4.12969e+07	High	High	High
FALSE	High	Master Protein	P41250	Glycine--tRNA ligase OS=Homo sapiens OX=9606 GN=GARS1 PE=1 SV=3	0	FALSE	193.419	32	21	121	21	739	83.1	7.03	38534.2	21	protein metabolism;RNA metabolism OR transcription;other metabolic processes	non-structural extracellular;cytosol;mitochondrion;other cell component	other molecular function	Pf00458, Pf00587, Pf03129	2617	ENSG00000106105	GARS1	A0A090N8G0; B3KQA2; B4DIA0; hsa:2617; P41250; Q969Y1	Cytosolic tRNA aminoacylation; Mitochondrial tRNA aminoacylation		2	0	1.226	0.805585	56.95	5.42648e+07	0	6.09078e+07	0	0	27.57	7.96	3.23378e+07	4.84876e+07	7.29489e+07	3.2089e+07	4.63397e+07	4.13811e+07	5.31888e+07	3.90189e+07	High	High	High
FALSE	High	Master Protein	P08473	Neprilysin OS=Homo sapiens OX=9606 GN=MME PE=1 SV=2	0	FALSE	183.102	31	21	136	21	750	85.5	5.73	39528.1	21	protein metabolism;other metabolic processes;developmental processes;other biological processes	plasma membrane;other membranes;ER/Golgi;other cytoplasmic organelle;other cell component	other molecular function	Pf01431, Pf05649	4311	ENSG00000196549	MME	A8K6U6; D3DNJ9; hsa:4311; P08473; Q3MIX4	Neutrophil degranulation; Metabolism of Angiotensinogen to Angiotensins; Physiological factors		3	0	3.228	0.735657	61.32	2.18783e+07	0	6.06426e+07	0	0	36.06	4.57	1.51953e+07	2.4964e+07	2.64033e+07	9.31778e+06	4.75442e+07	4.30039e+07	4.47367e+07	3.80692e+07	High	High	High
FALSE	High	Master Protein	O60568	Multifunctional procollagen lysine hydroxylase and glycosyltransferase LH3 OS=Homo sapiens OX=9606 GN=PLOD3 PE=1 SV=1	0	FALSE	178.644	35	21	111	21	738	84.7	6.05	29454.5	21	cell organization and biogenesis;protein metabolism;other metabolic processes;developmental processes;other biological processes	non-structural extracellular;extracellular matrix;other membranes;ER/Golgi	other molecular function	Pf03171	8985	ENSG00000106397	PLOD3	B2R6W6; hsa:8985; O60568; Q540C3	Collagen biosynthesis and modifying enzymes		1	0	1.551	0.956401	52.43	5.90761e+07	0	9.008e+07	0	0	26.14	5.31	3.61619e+07	4.1594e+07	6.56522e+07	5.37733e+07	6.72233e+07	6.23945e+07	6.28619e+07	6.21724e+07	High	High	High
FALSE	High	Master Protein	O95340	Bifunctional 3'-phosphoadenosine 5'-phosphosulfate synthase 2 OS=Homo sapiens OX=9606 GN=PAPSS2 PE=1 SV=2	0	FALSE	169.668	41	21	110	21	614	69.5	8.03	31419.7	21	other metabolic processes;stress response;developmental processes	cytosol	kinase activity;other molecular function	Pf01583, Pf01747, Pf14306	9060	ENSG00000198682	PAPSS2	hsa:9060; O95340; Q9BZL2; Q9P0G6; Q9UHM1; Q9UKD3; Q9UP30	Transport and synthesis of PAPS; Metabolism of ingested H2SeO4 and H2SeO3 into H2Se; Defective PAPSS2 causes SEMD-PA		3	0	2.133	0.981687	55.63	2.77278e+07	0	5.16272e+07	0	0	26.19	9.32	1.85344e+07	2.72052e+07	3.49453e+07	1.47415e+07	3.78883e+07	3.39232e+07	4.58311e+07	3.49197e+07	High	High	High
FALSE	High	Master Protein	P26640	Valine--tRNA ligase OS=Homo sapiens OX=9606 GN=VARS1 PE=1 SV=4	0	FALSE	163.667	22	21	91	21	1264	140.4	7.59	24826.5	21	protein metabolism;RNA metabolism OR transcription;other metabolic processes	cytosol	other molecular function	Pf00043, Pf00133, Pf08264	7407	ENSG00000096171; ENSG00000204394; ENSG00000224264; ENSG00000226589; ENSG00000231116	VARS1	B0V1N1; B4DZ61; hsa:7407; P26640; Q5JQ90; Q96E77; Q9UQM2	Cytosolic tRNA aminoacylation		1	0	2.272	0.963601	63.86	1.36327e+07	0	3.19883e+07	0	0	30	11.76	9.09472e+06	1.4767e+07	1.71283e+07	7.07163e+06	2.21712e+07	2.20221e+07	2.93165e+07	2.11534e+07	High	High	High
FALSE	High	Master Protein	Q9Y5B9	FACT complex subunit SPT16 OS=Homo sapiens OX=9606 GN=SUPT16H PE=1 SV=1	0	FALSE	156.769	21	21	95	21	1047	119.8	5.66	28526.6	21	cell organization and biogenesis;DNA metabolism;RNA metabolism OR transcription;other metabolic processes;stress response;other biological processes	nucleus	other molecular function	Pf00557, Pf08512, Pf08644, Pf14826, Pf21091	11198	ENSG00000092201	SUPT16H	hsa:11198; Q6GMT8; Q6P2F1; Q6PJM1; Q9NRX0; Q9Y5B9	Formation of RNA Pol II elongation complex ; Formation of HIV elongation complex in the absence of HIV Tat; Formation of HIV-1 elongation complex containing HIV-1 Tat; Pausing and recovery of Tat-mediated HIV elongation; Tat-mediated HIV elongation arrest and recovery; HIV elongation arrest and recovery; Pausing and recovery of HIV elongation; RNA Polymerase II Pre-transcription Events; TP53 Regu…		12	0	1.785	0.990498	57.14	2.38466e+07	0	4.64977e+07	0	0	35.44	6.51	1.06604e+07	2.0583e+07	3.21975e+07	1.4598e+07	3.50855e+07	3.18526e+07	3.9905e+07	3.03873e+07	High	High	High
FALSE	High	Master Protein	Q99460	26S proteasome non-ATPase regulatory subunit 1 OS=Homo sapiens OX=9606 GN=PSMD1 PE=1 SV=2	0	FALSE	154.915	26	21	105	21	953	105.8	5.39	27871.8	21	protein metabolism;other metabolic processes;other biological processes	non-structural extracellular;cytosol;nucleus;other cytoplasmic organelle;other cell component	enzyme regulator activity;other molecular function	Pf01851, Pf13646, Pf18004, Pf21505	5707	ENSG00000173692	PSMD1	B8ZZH9; hsa:5707; Q24JU0; Q53TI2; Q6GMU5; Q6P2P4; Q6PJM7; Q6PKG9; Q86VU1; Q8IV79; Q99460	Neutrophil degranulation; The role of GTSE1 in G2/M progression after G2 checkpoint; Cdc20:Phospho-APC/C mediated degradation of Cyclin A; MAPK6/MAPK4 signaling; FCERI mediated NF-kB activation; Antigen processing: Ubiquitination & Proteasome degradation; KEAP1-NFE2L2 pathway; Downstream TCR signaling; Proteasome assembly; Ub-specific processing proteases; Separation of Sister Chromatids; Somitog…		61	0	2.331	0.959179	56.57	2.62562e+07	0	6.07057e+07	0	0	34.42	5.73	1.45283e+07	2.75272e+07	3.39587e+07	1.3709e+07	4.57181e+07	4.16659e+07	5.00208e+07	3.79258e+07	High	High	High
FALSE	High	Master Protein	Q99798	Aconitate hydratase, mitochondrial OS=Homo sapiens OX=9606 GN=ACO2 PE=1 SV=2	0	FALSE	139.791	32	21	99	21	780	85.4	7.61	26345	21	other metabolic processes;stress response;developmental processes	cytosol;mitochondrion	other molecular function	Pf00330, Pf00694	50	ENSG00000100412	ACO2	hsa:50; O75809; Q5JZ41; Q6FHX0; Q8TAQ6; Q99798	Mitochondrial protein degradation; Maturation of TCA enzymes and regulation of TCA cycle; Citric acid cycle (TCA cycle); Mitochondrial protein import		4	0	2.023	0.999944	56.64	1.9282e+07	0	3.60102e+07	0	0	38.12	7.68	1.1751e+07	1.97274e+07	3.04068e+07	9.95832e+06	2.6519e+07	2.49353e+07	3.14953e+07	2.36752e+07	High	High	High
FALSE	High	Master Protein	P40227	T-complex protein 1 subunit zeta OS=Homo sapiens OX=9606 GN=CCT6A PE=1 SV=3	0	FALSE	138.936	38	21	136	21	531	58	6.68	40733.6	21	protein metabolism;other metabolic processes;other biological processes	cytosol;cytoskeleton;other cell component	other molecular function	Pf00118	908	ENSG00000146731	CCT6A	A6NCD2; hsa:908; P40227; Q3KP28; Q75LP4; Q96S46	Formation of tubulin folding intermediates by CCT/TriC; Association of TriC/CCT with target proteins during biosynthesis; Cooperation of PDCL (PhLP1) and TRiC/CCT in G-protein beta folding; Prefoldin mediated transfer of substrate to CCT/TriC; RHOBTB2 GTPase cycle; Folding of actin by CCT/TriC		6	0	1.943	0.999944	46.49	1.36915e+08	0	2.5113e+08	0	0	29.12	5.95	9.26195e+07	1.43928e+08	1.69645e+08	6.90256e+07	1.90896e+08	1.61796e+08	2.05979e+08	1.63991e+08	High	High	High
FALSE	High	Master Protein	P55786	Puromycin-sensitive aminopeptidase OS=Homo sapiens OX=9606 GN=NPEPPS PE=1 SV=2	0	FALSE	134.54	27	21	84	21	919	103.2	5.72	21306.8	21	protein metabolism;other metabolic processes;stress response	non-structural extracellular;other membranes;cytosol;nucleus;other cell component	other molecular function	Pf01433, Pf11838, Pf17900	9520	ENSG00000141279	NPEPPS	B7Z463; hsa:9520; P55786; Q6P145; Q9NP16; Q9UEM2	Antigen processing: Ubiquitination & Proteasome degradation		1	0	3.046	0.796467	58.34	1.50772e+07	0	3.64729e+07	0	0	33.69	12.11	9.69066e+06	1.53846e+07	2.02359e+07	7.01501e+06	3.193e+07	2.1968e+07	2.86207e+07	2.33499e+07	High	High	High
FALSE	High	Master Protein	P36871	Phosphoglucomutase-1 OS=Homo sapiens OX=9606 GN=PGM1 PE=1 SV=3	0	FALSE	127.176	42	21	100	21	562	61.4	6.76	28449.5	21	other metabolic processes	non-structural extracellular;cytosol;other cell component	other molecular function	Pf02878, Pf02879, Pf02880	5236	ENSG00000079739	PGM1	B2R5N9; B4DPV0; hsa:5236; P36871; Q16105; Q16106; Q5BKZ9; Q6NW22; Q86U74; Q96J40; Q9NTY4	Neutrophil degranulation; Glycogen synthesis; Glycogen breakdown (glycogenolysis); Galactose catabolism; Defective PGM1 causes PGM1-CDG		5	0	0.626	0.0838476	121.22	5.78208e+07	0	3.3184e+07	0	0	29.17	1.94	3.86829e+07	5.24108e+07	8.57823e+07	3.37052e+07	2.56749e+07	2.25237e+07	2.53643e+07	2.18102e+07	High	High	High
FALSE	High	Master Protein	O75534	Cold shock domain-containing protein E1 OS=Homo sapiens OX=9606 GN=CSDE1 PE=1 SV=2	0	FALSE	123.897	28	21	89	21	798	88.8	6.25	21173.8	21	cell organization and biogenesis;RNA metabolism OR transcription;other metabolic processes;developmental processes;other biological processes	plasma membrane;other membranes;cytosol;ER/Golgi;other cell component	nucleic acid binding activity;other molecular function	Pf00313, Pf12901	7812	ENSG00000009307	CSDE1	A8K281; E9PGZ0; G5E9Q2; hsa:7812; O75534; O94961; Q5TF04; Q5TF05; Q68DF1; Q68DI9; Q9Y2S4			0	0	1.792	0.981687	56.82	2.0692e+07	0	3.35591e+07	0	0	26.33	9.36	1.47781e+07	2.08051e+07	2.42845e+07	1.00642e+07	2.37878e+07	2.33806e+07	2.97162e+07	2.19292e+07	High	High	High
FALSE	High	Master Protein	P11717	Cation-independent mannose-6-phosphate receptor OS=Homo sapiens OX=9606 GN=IGF2R PE=1 SV=3	0	FALSE	123.597	9	21	92	21	2491	274.2	5.94	24041.2	21	transport;developmental processes;signal transduction;other biological processes	plasma membrane;other membranes;ER/Golgi;nucleus;other cytoplasmic organelle;other cell component	kinase activity;other molecular function	Pf00040, Pf00878	3482	ENSG00000197081	IGF2R	hsa:3482; P11717; Q7Z7G9; Q96PT5	Neutrophil degranulation; Golgi Associated Vesicle Biogenesis; Cargo recognition for clathrin-mediated endocytosis; Retrograde transport at the Trans-Golgi-Network		5	0	1.292	0.83971	50.49	2.65097e+07	0	3.61502e+07	0	0	31.99	11.61	1.93715e+07	2.37928e+07	4.17752e+07	1.43263e+07	2.35033e+07	2.4512e+07	3.15809e+07	2.42716e+07	High	High	High
FALSE	High	Master Protein	P05455	Lupus La protein OS=Homo sapiens OX=9606 GN=SSB PE=1 SV=2	0	FALSE	123.24	43	21	133	21	408	46.8	7.12	32441.1	21	RNA metabolism OR transcription;other metabolic processes;transport;other biological processes	cytosol;nucleus;other cell component	nucleic acid binding activity	Pf00076, Pf05383, Pf08777	6741	ENSG00000138385	SSB	hsa:6741; P05455; Q15367; Q53XJ4	RNA Polymerase III Abortive And Retractive Initiation; RNA Polymerase III Transcription Termination		2	0	1.949	0.999944	65.53	4.8136e+07	0	1.06365e+08	0	0	39.76	5.45	2.81698e+07	5.73948e+07	6.61817e+07	2.36426e+07	7.92422e+07	7.61838e+07	8.14372e+07	6.42372e+07	High	High	High
FALSE	High	Master Protein	Q92900	Regulator of nonsense transcripts 1 OS=Homo sapiens OX=9606 GN=UPF1 PE=1 SV=2	0	FALSE	118.307	23	21	92	21	1129	124.3	6.61	22892.5	21	cell cycle OR cell proliferation;cell organization and biogenesis;DNA metabolism;RNA metabolism OR transcription;other metabolic processes;stress response;transport;other biological processes	cytosol;nucleus;other cell component	nucleic acid binding activity;other molecular function	Pf09416, Pf13086, Pf13087, Pf18141	5976	ENSG00000005007	UPF1	hsa:5976; O00239; O43343; Q86Z25; Q92842; Q92900	Nonsense Mediated Decay (NMD) enhanced by the Exon Junction Complex (EJC); Nonsense Mediated Decay (NMD) independent of the Exon Junction Complex (EJC)		2	0	1.713	0.963509	46.12	1.40974e+07	0	2.54419e+07	0	0	28.62	10.44	1.01011e+07	1.29034e+07	1.83544e+07	6.43566e+06	1.93762e+07	1.65671e+07	2.30129e+07	1.65824e+07	High	High	High
FALSE	High	Master Protein	P06737	Glycogen phosphorylase, liver form OS=Homo sapiens OX=9606 GN=PYGL PE=1 SV=4	0	FALSE	112.151	33	28	86	21	847	97.1	7.17	19787	28	other metabolic processes;other biological processes	non-structural extracellular;cytosol;other cell component	other molecular function	Pf00343	5836	ENSG00000100504	PYGL	A6NDQ4; B4DUB7; F5H816; hsa:5836; O60567; O60752; O60913; P06737; Q501V9; Q641R5; Q96G82	Neutrophil degranulation; Glycogen breakdown (glycogenolysis)		2	7	1.126	0.703975	68.98	3.01696e+07	0	3.61066e+07	0	0	23.94	9.87	2.09267e+07	2.50161e+07	4.2699e+07	1.92252e+07	2.80949e+07	2.06733e+07	2.82983e+07	2.3144e+07	High	High	High
FALSE	High	Master Protein	A5YKK6	CCR4-NOT transcription complex subunit 1 OS=Homo sapiens OX=9606 GN=CNOT1 PE=1 SV=2	0	FALSE	99.457	10	21	59	21	2376	266.8	7.11	13720.8	21	RNA metabolism OR transcription;other metabolic processes;developmental processes;other biological processes	cytosol;nucleus;other cell component	other molecular function	Pf04054, Pf12842, Pf16415, Pf16417, Pf16418, Pf22940	23019	ENSG00000125107	CNOT1	A5YKK6; hsa:23019; Q68DX7; Q7Z3K2; Q8IWB8; Q8TB53; Q9BVZ6; Q9UFR8; Q9UI27; Q9Y2L0	Deadenylation of mRNA; TP53 regulates transcription of additional cell cycle genes whose exact role in the p53 pathway remain uncertain; M-decay: degradation of maternal mRNAs by maternally stored factors		3	0	2.189	0.997717	42.79	5.59714e+06	0	1.53878e+07	0	0	48.67	8.07	3.27685e+06	7.46857e+06	8.01343e+06	2.30475e+06	1.18377e+07	1.09947e+07	1.14095e+07	8.79681e+06	High	High	High
FALSE	High	Master Protein	Q15075	Early endosome antigen 1 OS=Homo sapiens OX=9606 GN=EEA1 PE=1 SV=2	0	FALSE	99.335	16	21	41	21	1411	162.4	5.68	8075.17	21	cell-cell signaling;cell organization and biogenesis;transport;signal transduction;other biological processes	other membranes;cytosol;other cytoplasmic organelle;other cell component	other molecular function	Pf01363	8411	ENSG00000102189	EEA1	hsa:8411; Q14221; Q15075	Toll Like Receptor 9 (TLR9) Cascade		1	0	4.152	0.400195	55.22	1.40035e+07	0	1.63761e+07	0	0	5.01	10.91	1.1458e+07	1.1275e+07	1.43452e+07	8.73056e+06	1.44007e+07	1.09358e+07	1.28287e+07	9.87291e+06	High	High	Peak Found
FALSE	High	Master Protein	Q9UM54	Unconventional myosin-VI OS=Homo sapiens OX=9606 GN=MYO6 PE=1 SV=4	0	FALSE	96.368	18	21	59	21	1294	149.6	8.53	14154.4	21	cell organization and biogenesis;stress response;transport;developmental processes;signal transduction;other biological processes	plasma membrane;other membranes;cytosol;cytoskeleton;ER/Golgi;nucleus;other cytoplasmic organelle;other cell component	cytoskeletal activity;other molecular function	Pf00063, Pf16521, Pf21521	4646	ENSG00000196586	MYO6	A6H8V4; E1P540; hsa:4646; Q5TEM5; Q5TEM6; Q5TEM7; Q9BZZ7; Q9UEG2; Q9UM54	RHOU GTPase cycle; Gap junction degradation; RHOBTB2 GTPase cycle; RHOBTB1 GTPase cycle; Trafficking of AMPA receptors		5	0	1.801	0.977006	52	1.21247e+07	0	2.23328e+07	0	0	35.58	7.34	6.63127e+06	1.19504e+07	1.7238e+07	6.4999e+06	1.72039e+07	1.49855e+07	1.89457e+07	1.39843e+07	High	High	High
FALSE	High	Master Protein	P11142	Heat shock cognate 71 kDa protein OS=Homo sapiens OX=9606 GN=HSPA8 PE=1 SV=1	0	FALSE	411.984	47	32	569	20	646	70.9	5.52	172079	32	cell cycle OR cell proliferation;cell organization and biogenesis;protein metabolism;RNA metabolism OR transcription;other metabolic processes;stress response;transport;developmental processes;other biological processes	non-structural extracellular;plasma membrane;other membranes;cytosol;cytoskeleton;ER/Golgi;nucleus;other cytoplasmic organelle;other cell component	signal transduction activity or receptor binding;other molecular function	Pf00012	3312	ENSG00000109971	HSPA8	hsa:3312; P11142; Q9H3R6	Neutrophil degranulation; AUF1 (hnRNP D0) binds and destabilizes mRNA; Attenuation phase; Clathrin-mediated endocytosis; Late endosomal microautophagy; HSP90 chaperone cycle for steroid hormone receptors (SHR) in the presence of ligand; PKR-mediated signaling; Regulation of HSF1-mediated heat shock response; Lysosome Vesicle Biogenesis; Golgi Associated Vesicle Biogenesis; mRNA Splicing - Major P…		19	13	2.137	0.98166	66.16	9.23427e+08	0	1.69873e+09	0	0	26.89	9.71	6.90383e+08	9.53627e+08	1.03528e+09	4.34669e+08	1.31511e+09	1.01497e+09	1.41119e+09	1.08919e+09	High	High	High
FALSE	High	Master Protein	P00558	Phosphoglycerate kinase 1 OS=Homo sapiens OX=9606 GN=PGK1 PE=1 SV=3	0	FALSE	264.599	58	20	231	20	417	44.6	8.1	79687.6	20	protein metabolism;other metabolic processes;stress response;other biological processes	non-structural extracellular;other membranes;cytosol	kinase activity;other molecular function	Pf00162	5230	ENSG00000102144	PGK1	A8K4W6; B7Z7A9; hsa:5230; P00558; Q5J7W1; Q6IBT6; Q8NI87	Glycolysis; Gluconeogenesis; Manipulation of host energy metabolism		3	0	1.857	0.999515	65.54	1.48233e+08	0	3.36645e+08	0	0	29.2	3.73	1.00711e+08	1.4309e+08	2.10744e+08	8.00394e+07	2.66061e+08	2.23374e+08	2.5823e+08	2.20476e+08	High	High	High
FALSE	High	Master Protein	Q15582	Transforming growth factor-beta-induced protein ig-h3 OS=Homo sapiens OX=9606 GN=TGFBI PE=1 SV=1	0	FALSE	238.15	33	20	206	20	683	74.6	7.71	58057.1	20	cell adhesion;cell cycle OR cell proliferation;cell organization and biogenesis;developmental processes;other biological processes	non-structural extracellular;extracellular matrix;plasma membrane;other membranes;ER/Golgi	signal transduction activity or receptor binding;extracellular structural activity;other molecular function	Pf02469	7045	ENSG00000120708	TGFBI	D3DQB1; hsa:7045; O14471; O14472; O14476; O43216; O43217; O43218; O43219; Q15582; Q53XM1	Amyloid fiber formation		1	0	5.471	0.128927	84.21	3.60956e+07	0	1.95298e+08	0	0	43.43	4.96	2.77395e+07	5.44128e+07	3.93687e+07	1.91986e+07	1.46654e+08	1.477e+08	1.48346e+08	1.28039e+08	High	High	High
FALSE	High	Master Protein	P17987	T-complex protein 1 subunit alpha OS=Homo sapiens OX=9606 GN=TCP1 PE=1 SV=1	0	FALSE	199.347	41	20	160	20	556	60.3	6.11	47923.7	20	cell organization and biogenesis;protein metabolism;other metabolic processes;other biological processes	cytosol;cytoskeleton;ER/Golgi;other cell component	other molecular function	Pf00118	6950	ENSG00000120438	TCP1	E1P5B2; hsa:6950; P17987; Q15556; Q5TCM3	Formation of tubulin folding intermediates by CCT/TriC; BBSome-mediated cargo-targeting to cilium; Gene and protein expression by JAK-STAT signaling after Interleukin-12 stimulation; Association of TriC/CCT with target proteins during biosynthesis; Cooperation of PDCL (PhLP1) and TRiC/CCT in G-protein beta folding; Prefoldin mediated transfer of substrate to CCT/TriC; Folding of actin by CCT/TriC		7	0	2.261	0.96339	71.78	6.90641e+07	0	1.47448e+08	0	0	27.77	14.2	5.26223e+07	8.17329e+07	7.59762e+07	3.90788e+07	1.25749e+08	8.75571e+07	1.24791e+08	8.75229e+07	High	High	High
FALSE	High	Master Protein	P61978	Heterogeneous nuclear ribonucleoprotein K OS=Homo sapiens OX=9606 GN=HNRNPK PE=1 SV=1	0	FALSE	197.954	40	20	195	20	463	50.9	5.54	60700.8	20	cell organization and biogenesis;RNA metabolism OR transcription;other metabolic processes;signal transduction;other biological processes	cytoskeleton;nucleus;other cell component	nucleic acid binding activity;other molecular function	Pf00013, Pf08067	3190	ENSG00000165119	HNRNPK	hsa:3190; P61978; Q07244; Q15671; Q59F98; Q5T6W4; Q60577; Q6IBN1; Q922Y7; Q96J62	mRNA Splicing - Major Pathway; HCMV Late Events; SUMOylation of RNA binding proteins; Processing of Capped Intron-Containing Pre-mRNA		4	0	3.581	0.602224	92.41	6.63384e+07	0	1.88135e+08	0	0	35.5	4.31	3.52577e+07	7.30203e+07	8.24788e+07	3.60314e+07	1.49234e+08	1.2737e+08	1.45374e+08	1.19011e+08	High	High	High
FALSE	High	Master Protein	Q9BSJ8	Extended synaptotagmin-1 OS=Homo sapiens OX=9606 GN=ESYT1 PE=1 SV=1	0	FALSE	188.635	25	20	135	20	1104	122.8	5.83	38861.8	20	cell organization and biogenesis;transport	plasma membrane;other membranes;ER/Golgi	transporter activity;other molecular function	Pf00168, Pf17047	23344	ENSG00000139641	ESYT1	A0FGR7; A8K2S2; hsa:23344; O94848; Q6PJN4; Q9BSJ8; Q9H6J1; Q9H6W2; Q9Y416	RHOG GTPase cycle; RAC1 GTPase cycle; RAC2 GTPase cycle; RAC3 GTPase cycle; RHOD GTPase cycle; Glycosphingolipid transport; RHOF GTPase cycle		7	0	1.589	0.956944	48.92	2.58126e+07	0	4.19765e+07	0	0	35.43	7.4	1.53085e+07	2.85235e+07	3.43223e+07	1.31093e+07	3.25867e+07	2.68562e+07	3.50213e+07	2.68405e+07	High	High	High
FALSE	High	Master Protein	P49411	Elongation factor Tu, mitochondrial OS=Homo sapiens OX=9606 GN=TUFM PE=1 SV=3	0	FALSE	177.118	48	20	138	20	455	49.8	7.61	44696.8	20	protein metabolism;other metabolic processes;other biological processes	other membranes;mitochondrion;other cell component	nucleic acid binding activity;other molecular function	Pf00009, Pf03143, Pf03144	7284	ENSG00000178952	TUFM	hsa:7284; O15276; P49411	Mitochondrial translation elongation; SARS-CoV-2 modulates autophagy		2	0	1.774	0.98709	51.65	7.35985e+07	0	1.25149e+08	0	0	30.38	9.9	4.4098e+07	7.33852e+07	9.49081e+07	3.90012e+07	9.36489e+07	8.64492e+07	1.11471e+08	7.73874e+07	High	High	High
FALSE	High	Master Protein	O75533	Splicing factor 3B subunit 1 OS=Homo sapiens OX=9606 GN=SF3B1 PE=1 SV=3	0	FALSE	176.611	20	20	115	20	1304	145.7	7.09	33440.5	20	cell organization and biogenesis;RNA metabolism OR transcription;other metabolic processes;other biological processes	nucleus	nucleic acid binding activity;other molecular function	Pf08920, Pf22646	23451	ENSG00000115524	SF3B1	E9PCH3; hsa:23451; O75533	B-WICH complex positively regulates rRNA expression; mRNA Splicing - Major Pathway; mRNA Splicing - Minor Pathway		3	0	1.878	0.999944	53.37	2.19018e+07	0	4.79725e+07	0	0	39.01	10.04	1.36262e+07	2.60823e+07	2.95071e+07	1.02777e+07	3.65095e+07	3.67087e+07	3.59547e+07	2.75496e+07	High	High	High
FALSE	High	Master Protein	P54886	Delta-1-pyrroline-5-carboxylate synthase OS=Homo sapiens OX=9606 GN=ALDH18A1 PE=1 SV=2	0	FALSE	170.45	28	20	122	20	795	87.2	7.12	35438.7	20	other metabolic processes;other biological processes	other membranes;mitochondrion	kinase activity;other molecular function	Pf00171, Pf00696	5832	ENSG00000059573	ALDH18A1	B2R5Q4; B7Z350; B7Z5X8; B7ZLP1; D3DR44; hsa:5832; O95952; P54886; Q3KQU2; Q5T566; Q5T567; Q9UM72	Mitochondrial protein degradation		1	0	1.497	0.948141	59.86	3.27898e+07	0	5.12822e+07	0	0	46.5	9.98	2.00212e+07	3.52197e+07	5.67544e+07	1.43378e+07	3.93985e+07	3.69774e+07	3.80742e+07	2.8187e+07	High	High	High
FALSE	High	Master Protein	P09874	Poly [ADP-ribose] polymerase 1 OS=Homo sapiens OX=9606 GN=PARP1 PE=1 SV=4	0	FALSE	169.704	23	20	103	20	1014	113	8.88	30607.4	20	cell organization and biogenesis;protein metabolism;DNA metabolism;RNA metabolism OR transcription;other metabolic processes;stress response;signal transduction;other biological processes	cytosol;mitochondrion;nucleus;other cell component	nucleic acid binding activity;other molecular function	Pf00533, Pf00644, Pf00645, Pf02877, Pf05406, Pf08063, Pf21728	142	ENSG00000143799	PARP1	B1ANJ4; hsa:142; P09874; Q8IUZ9	SUMOylation of DNA damage response and repair proteins; Formation of Incision Complex in GG-NER; Downregulation of SMAD2/3:SMAD4 transcriptional activity; HDR through MMEJ (alt-NHEJ); DNA Damage Recognition in GG-NER; vRNA Synthesis; POLB-Dependent Long Patch Base Excision Repair; Dual Incision in GG-NER		8	0	2.423	0.952986	54.59	2.27917e+07	0	5.73033e+07	0	0	38.67	5.19	1.3691e+07	2.83763e+07	2.96165e+07	1.18444e+07	4.10972e+07	4.11553e+07	4.5744e+07	3.63238e+07	High	High	High
FALSE	High	Master Protein	O00231	26S proteasome non-ATPase regulatory subunit 11 OS=Homo sapiens OX=9606 GN=PSMD11 PE=1 SV=3	0	FALSE	168.978	55	20	138	20	422	47.4	6.48	39677.3	20	cell organization and biogenesis;protein metabolism;other metabolic processes;other biological processes	non-structural extracellular;cytosol;nucleus;other cell component	other molecular function	Pf01399, Pf18055, Pf18503	5717	ENSG00000108671	PSMD11	A8K3I7; E1P663; hsa:5717; O00231; O00495; Q53FT5	FCERI mediated NF-kB activation; Downstream TCR signaling; Antigen processing: Ubiquitination & Proteasome degradation; Proteasome assembly; Ub-specific processing proteases; Separation of Sister Chromatids; The role of GTSE1 in G2/M progression after G2 checkpoint; Somitogenesis; Oxygen-dependent proline hydroxylation of Hypoxia-inducible Factor Alpha; Neddylation; Regulation of expression of SL…		61	0	1.814	0.998475	57.37	5.67117e+07	0	1.01936e+08	0	0	35.83	4.83	3.07738e+07	5.82628e+07	7.64047e+07	2.91678e+07	7.96644e+07	7.08277e+07	7.67481e+07	6.25002e+07	High	High	High
FALSE	High	Master Protein	P21399	Cytoplasmic aconitate hydratase OS=Homo sapiens OX=9606 GN=ACO1 PE=1 SV=3	0	FALSE	163.615	28	20	124	20	889	98.3	6.68	37468.1	20	other metabolic processes;developmental processes;other biological processes	cytosol;mitochondrion;ER/Golgi;other cell component	nucleic acid binding activity;other molecular function	Pf00330, Pf00694	48	ENSG00000122729	ACO1	D3DRK7; hsa:48; P21399; Q14652; Q5VZA7	NADPH regeneration; Iron uptake and transport		2	0	1.057	0.62463	80.95	3.77162e+07	0	3.44541e+07	0	0	33.94	12.68	2.38904e+07	3.28138e+07	6.04894e+07	2.2906e+07	2.59772e+07	2.00345e+07	3.02341e+07	2.26835e+07	High	High	High
FALSE	High	Master Protein	O60701	UDP-glucose 6-dehydrogenase OS=Homo sapiens OX=9606 GN=UGDH PE=1 SV=1	0	FALSE	154.708	43	20	127	20	494	55	7.12	35254.7	20	cell organization and biogenesis;protein metabolism;other metabolic processes;developmental processes	cytosol;nucleus	other molecular function	Pf00984, Pf03720, Pf03721	7358	ENSG00000109814	UGDH	B3KUU2; B4DN25; hsa:7358; O60589; O60701	Formation of the active cofactor, UDP-glucuronate		1	0	0.986	0.522845	50.77	7.26345e+07	0	6.81151e+07	0	0	23.35	6.17	4.57101e+07	5.99706e+07	9.59697e+07	4.64833e+07	4.96417e+07	4.64753e+07	5.75673e+07	4.54486e+07	High	High	High
FALSE	High	Master Protein	P13010	X-ray repair cross-complementing protein 5 OS=Homo sapiens OX=9606 GN=XRCC5 PE=1 SV=3	0	FALSE	154.664	32	21	121	20	732	82.7	5.81	32036	21	cell cycle OR cell proliferation;cell organization and biogenesis;DNA metabolism;other metabolic processes;stress response;developmental processes;other biological processes	non-structural extracellular;plasma membrane;other membranes;cytosol;nucleus;other cell component	enzyme regulator activity;nucleic acid binding activity;other molecular function	Pf02735, Pf03730, Pf03731, Pf08785	7520	ENSG00000079246	XRCC5	A8K3X5; hsa:7520; P13010; Q0Z7V0; Q4VBQ5; Q53HH7; Q7M4N0; Q9UCQ0; Q9UCQ1	Neutrophil degranulation; Cytosolic sensors of pathogen-associated DNA ; Nonhomologous End-Joining (NHEJ); 2-LTR circle formation; IRF3-mediated induction of type I IFN		5	1	1.846	0.999281	52.3	8.93816e+07	0	1.57427e+08	0	0	31.68	6.32	5.56449e+07	9.01161e+07	1.22417e+08	4.68429e+07	1.19378e+08	1.11574e+08	1.18416e+08	9.26588e+07	High	High	High
FALSE	High	Master Protein	P08758	Annexin A5 OS=Homo sapiens OX=9606 GN=ANXA5 PE=1 SV=2	0	FALSE	150.674	57	21	211	20	320	35.9	5.05	56725.3	21	stress response;signal transduction;other biological processes	non-structural extracellular;plasma membrane;other membranes;cytosol;other cell component	enzyme regulator activity;other molecular function	Pf00191	308	ENSG00000164111	ANXA5	D3DNW7; hsa:308; P08758; Q6FHB3; Q6FI16; Q8WV69; Q9UDH9	Platelet degranulation		1	0	1.291	0.858582	76.58	2.16059e+08	0	3.26397e+08	0	0	33.67	6.77	1.5085e+08	2.02953e+08	3.49367e+08	1.19845e+08	2.58588e+08	2.10457e+08	2.63568e+08	2.04505e+08	High	High	High
FALSE	High	Master Protein	Q29RF7	Sister chromatid cohesion protein PDS5 homolog A OS=Homo sapiens OX=9606 GN=PDS5A PE=1 SV=1	0	FALSE	144.586	19	23	104	20	1337	150.7	7.91	24834	23	cell cycle OR cell proliferation;cell organization and biogenesis;other biological processes	plasma membrane;other membranes;cytosol;nucleus;other cell component		Pf20168	23244	ENSG00000121892	PDS5A	hsa:23244; Q29RF7; Q2TTR5; Q68DF7; Q8N7J4; Q8NG14; Q9Y4D4	Separation of Sister Chromatids; Resolution of Sister Chromatid Cohesion; Establishment of Sister Chromatid Cohesion; Cohesin Loading onto Chromatin		4	3	1.771	0.977866	52.66	1.55063e+07	0	3.04469e+07	0	0	46	10.11	7.28249e+06	1.70621e+07	2.34836e+07	7.44618e+06	2.36415e+07	2.36413e+07	2.2366e+07	1.78863e+07	High	High	High
FALSE	High	Master Protein	Q9Y3Z3	Deoxynucleoside triphosphate triphosphohydrolase SAMHD1 OS=Homo sapiens OX=9606 GN=SAMHD1 PE=1 SV=2	0	FALSE	141.072	33	20	100	20	626	72.2	7.14	30254.8	20	cell organization and biogenesis;DNA metabolism;other metabolic processes;stress response;developmental processes;other biological processes	plasma membrane;other membranes;nucleus;other cell component	nucleic acid binding activity;other molecular function	Pf01966, Pf07647	25939	ENSG00000101347	SAMHD1	B4E2A5; E1P5V2; hsa:25939; Q5JXG8; Q8N491; Q9H004; Q9H005; Q9H3U9; Q9Y3Z3	Interferon alpha/beta signaling; Nucleotide catabolism		2	0	2.027	0.999281	55.66	3.18394e+07	0	6.2374e+07	0	0	41.82	14.88	1.9823e+07	4.07588e+07	4.2865e+07	1.49192e+07	4.97128e+07	5.46112e+07	4.44104e+07	3.88469e+07	High	High	High
FALSE	High	Master Protein	Q99832	T-complex protein 1 subunit eta OS=Homo sapiens OX=9606 GN=CCT7 PE=1 SV=2	0	FALSE	137.366	43	20	144	20	543	59.3	7.65	53514.4	20	protein metabolism;other metabolic processes;other biological processes	cytosol;cytoskeleton;other cell component	other molecular function	Pf00118	10574	ENSG00000135624	CCT7	A8K7E6; A8MWI8; B7WNW9; B7Z4T9; B7Z4Z7; hsa:10574; O14871; Q6FI26; Q99832	Formation of tubulin folding intermediates by CCT/TriC; RHOBTB1 GTPase cycle; Association of TriC/CCT with target proteins during biosynthesis; Cooperation of PDCL (PhLP1) and TRiC/CCT in G-protein beta folding; Prefoldin mediated transfer of substrate to CCT/TriC; RHOBTB2 GTPase cycle; Folding of actin by CCT/TriC		7	0	2.454	0.948461	56.83	5.65444e+07	0	1.38302e+08	0	0	36.53	6.21	3.63111e+07	6.89348e+07	7.38043e+07	2.88916e+07	9.89072e+07	9.99193e+07	1.12524e+08	8.71488e+07	High	High	High
FALSE	High	Master Protein	P20591	Interferon-induced GTP-binding protein Mx1 OS=Homo sapiens OX=9606 GN=MX1 PE=1 SV=4	0	FALSE	135.12	34	21	136	20	662	75.5	5.83	35741.4	21	stress response;signal transduction;other biological processes	other membranes;cytosol;cytoskeleton;ER/Golgi;nucleus;other cell component	cytoskeletal activity;other molecular function	Pf00350, Pf01031, Pf02212	4599	ENSG00000157601	MX1	B2RDA5; B3KU10; C9IYV7; C9J8D6; C9JN19; C9JN88; C9JUL1; C9JZS6; D3DSI8; hsa:4599; P20591; Q86YP5; Q96CI3	ISG15 antiviral mechanism; Interferon alpha/beta signaling		2	1	1.611	0.960429	55.72	6.22e+07	0	9.87956e+07	0	0	50.38	14.83	4.2577e+07	9.48512e+07	7.61637e+07	2.67319e+07	7.61951e+07	8.31506e+07	6.45523e+07	6.35867e+07	High	High	High
FALSE	High	Master Protein	Q02218	2-oxoglutarate dehydrogenase complex component E1 OS=Homo sapiens OX=9606 GN=OGDH PE=1 SV=3	0	FALSE	134.302	24	20	91	20	1023	115.9	6.86	24988	20	other metabolic processes;developmental processes	other membranes;mitochondrion;nucleus;other cell component	other molecular function	Pf00676, Pf02779, Pf16078, Pf16870	4967	ENSG00000105953	OGDH	B4E2U9; D3DVL0; E9PBM1; hsa:4967; Q02218; Q96DD3; Q9UDX0	Mitochondrial protein degradation; Glycine degradation; OGDH complex synthesizes succinyl-CoA from 2-OG		3	0	1.597	0.956401	54.76	2.23899e+07	0	3.42901e+07	0	0	26.01	11.72	1.32521e+07	1.87035e+07	2.99283e+07	1.41622e+07	2.27058e+07	2.37003e+07	3.04925e+07	2.2586e+07	High	High	High
FALSE	High	Master Protein	P43246	DNA mismatch repair protein Msh2 OS=Homo sapiens OX=9606 GN=MSH2 PE=1 SV=1	0	FALSE	117.372	22	20	82	20	934	104.7	5.77	20656.4	20	cell cycle OR cell proliferation;cell organization and biogenesis;DNA metabolism;other metabolic processes;stress response;developmental processes;signal transduction;other biological processes	nucleus	nucleic acid binding activity;other molecular function	Pf00488, Pf01624, Pf05188, Pf05190, Pf05192	4436	ENSG00000095002	MSH2	B4E2Z2; hsa:4436; O75488; P43246	TP53 Regulates Transcription of DNA Repair Genes; Mismatch repair (MMR) directed by MSH2:MSH6 (MutSalpha); Mismatch repair (MMR) directed by MSH2:MSH3 (MutSbeta); Defective Mismatch Repair Associated With MSH3; Defective Mismatch Repair Associated With MSH2; Defective Mismatch Repair Associated With MSH6		6	0	2.463	0.950659	53.01	1.14667e+07	0	3.19634e+07	0	0	35.36	12.41	7.2793e+06	1.3078e+07	1.514e+07	5.6494e+06	1.88854e+07	2.25555e+07	2.55102e+07	2.0621e+07	High	High	High
FALSE	High	Master Protein	O60264	SWI/SNF-related matrix-associated actin-dependent regulator of chromatin subfamily A member 5 OS=Homo sapiens OX=9606 GN=SMARCA5 PE=1 SV=1	0	FALSE	113.3	26	26	68	20	1052	121.8	8.09	14691.3	26	cell organization and biogenesis;DNA metabolism;RNA metabolism OR transcription;other metabolic processes;stress response;other biological processes	nucleus;other cell component	nucleic acid binding activity;other molecular function	Pf00176, Pf00271, Pf09110, Pf09111	8467	ENSG00000153147	SMARCA5	hsa:8467; O60264	Deposition of new CENPA-containing nucleosomes at the centromere; B-WICH complex positively regulates rRNA expression; Recruitment and ATM-mediated phosphorylation of repair and signaling proteins at DNA double strand breaks; NoRC negatively regulates rRNA expression		4	6	1.918	0.999281	46	1.15386e+07	0	2.28061e+07	0	0	30.85	6.62	7.73848e+06	1.27428e+07	1.4421e+07	5.91193e+06	1.66858e+07	1.61126e+07	1.85624e+07	1.38453e+07	High	High	High
FALSE	High	Master Protein	O00203	AP-3 complex subunit beta-1 OS=Homo sapiens OX=9606 GN=AP3B1 PE=1 SV=3	0	FALSE	111.513	21	20	75	20	1094	121.2	6.04	16560.7	20	cell organization and biogenesis;protein metabolism;RNA metabolism OR transcription;other metabolic processes;stress response;transport;developmental processes;signal transduction;other biological processes	non-structural extracellular;other membranes;mitochondrion;ER/Golgi;other cytoplasmic organelle;other cell component	other molecular function	Pf01602, Pf14796, Pf14797	8546	ENSG00000132842	AP3B1	E5RJ68; hsa:8546; O00203; O00580; Q7Z393; Q9HD66	Golgi Associated Vesicle Biogenesis; Signaling by BRAF and RAF1 fusions		2	0	2.021	0.999944	45.22	1.37639e+07	0	2.74906e+07	0	0	36.45	8.36	7.78638e+06	1.5846e+07	1.75739e+07	7.27962e+06	1.92083e+07	1.93208e+07	2.36037e+07	1.78075e+07	High	High	High
FALSE	High	Master Protein	O75165	DnaJ homolog subfamily C member 13 OS=Homo sapiens OX=9606 GN=DNAJC13 PE=1 SV=5	0	FALSE	107.149	11	20	48	20	2243	254.3	6.74	12281.6	20	cell organization and biogenesis;transport;other biological processes	plasma membrane;other membranes;cytosol;other cytoplasmic organelle;other cell component		Pf00226, Pf14237, Pf19432	23317	ENSG00000138246	DNAJC13	hsa:23317; O75165; Q3L0T1; Q6PI82; Q6UJ77; Q6ZSW1; Q6ZUT5; Q86XG3; Q96DC1; Q9BWK9	Neutrophil degranulation		1	0	1.955	0.999944	52.39	3.09843e+06	0	8.34976e+06	0	0	38.75	9.74	1.9616e+06	3.69821e+06	4.10217e+06	1.43562e+06	5.73331e+06	6.49921e+06	6.68236e+06	5.24135e+06	Peak Found	High	High
FALSE	High	Master Protein	Q7Z6Z7	E3 ubiquitin-protein ligase HUWE1 OS=Homo sapiens OX=9606 GN=HUWE1 PE=1 SV=3	0	FALSE	102.499	6	20	56	20	4374	481.6	5.22	15241.3	20	cell organization and biogenesis;protein metabolism;DNA metabolism;other metabolic processes;stress response;other biological processes	non-structural extracellular;other membranes;cytosol;mitochondrion;ER/Golgi;nucleus;other cell component	nucleic acid binding activity;other molecular function	Pf00632, Pf02825, Pf06012, Pf06025, Pf14377, Pf22562	10075	ENSG00000086758	HUWE1	hsa:10075; O15029; Q4G2Z2; Q5H961; Q6P4D0; Q7Z6Z7; Q8NG67; Q9BUI0; Q9HCJ4; Q9NSL6; Q9P0A9	Neutrophil degranulation; Antigen processing: Ubiquitination & Proteasome degradation		2	0	2.458	0.960429	48.05	6.4418e+06	0	1.39327e+07	0	0	35.11	9.49	3.77559e+06	7.77061e+06	7.59609e+06	3.68908e+06	9605847	9.50375e+06	1.21634e+07	9.29888e+06	High	High	High
FALSE	High	Master Protein	Q7L014	Probable ATP-dependent RNA helicase DDX46 OS=Homo sapiens OX=9606 GN=DDX46 PE=1 SV=2	0	FALSE	98.194	20	20	63	20	1031	117.3	9.29	18195.1	20	cell organization and biogenesis;RNA metabolism OR transcription;other metabolic processes	nucleus	other molecular function	Pf00270, Pf00271	9879	ENSG00000145833	DDX46	hsa:9879; O94894; Q7L014; Q96EI0; Q9Y658	mRNA Splicing - Major Pathway		1	0	1.864	0.998475	70.59	1.24955e+07	0	2.35956e+07	0	0	28.63	5.48	8.11555e+06	1.24625e+07	1.63833e+07	6.61996e+06	1.71405e+07	1.67899e+07	1.86966e+07	1.44917e+07	High	High	High
FALSE	High	Master Protein	Q9H2M9	Rab3 GTPase-activating protein non-catalytic subunit OS=Homo sapiens OX=9606 GN=RAB3GAP2 PE=1 SV=1	0	FALSE	80.888	16	20	64	20	1393	155.9	5.62	13689	20	transport;other biological processes	plasma membrane;other membranes;cytosol;ER/Golgi;other cell component	enzyme regulator activity;other molecular function	Pf14655, Pf14656	25782	ENSG00000118873	RAB3GAP2	A6H8V0; hsa:25782; O75872; Q9H2M9; Q9HAB0; Q9UFJ7; Q9UQ15	RAB GEFs exchange GTP for GDP on RABs; COPI-independent Golgi-to-ER retrograde traffic		2	0	1.565	0.956401	41.71	1.00344e+07	0	1.68342e+07	0	0	37.18	9.28	5.97621e+06	1.11367e+07	1.38376e+07	4.91379e+06	1.26626e+07	1.15683e+07	12882301	9.18036e+06	High	High	High
FALSE	High	Master Protein	P06733	Alpha-enolase OS=Homo sapiens OX=9606 GN=ENO1 PE=1 SV=2	0	FALSE	255.008	52	22	259	19	434	47.1	7.39	86932.6	22	other metabolic processes;other biological processes	plasma membrane;other membranes;cytosol;cytoskeleton;nucleus;other cell component	nucleic acid binding activity;other molecular function	Pf00113, Pf03952	2023	ENSG00000074800	ENO1	B2RD59; hsa:2023; P06733; P22712; Q16704; Q4TUS4; Q53FT9; Q53HR3; Q658M5; Q6GMP2; Q71V37; Q7Z3V6; Q8WU71; Q96GV1; Q9BT62; Q9UCH6; Q9UM55	Glycolysis; Gluconeogenesis; Manipulation of host energy metabolism		3	3	4.787	0.230673	78.06	1.71697e+08	0	8.50676e+08	0	0	30.7	10.81	1.26862e+08	1.86587e+08	1.94775e+08	7.73405e+07	7.18212e+08	5.07198e+08	6.63964e+08	5.4753e+08	High	High	High
FALSE	High	Master Protein	Q9Y678	Coatomer subunit gamma-1 OS=Homo sapiens OX=9606 GN=COPG1 PE=1 SV=1	0	FALSE	222.369	30	20	143	19	874	97.7	5.47	44250.9	20	transport;other biological processes	other membranes;cytosol;ER/Golgi	other molecular function	Pf01602, Pf08752, Pf16381	22820	ENSG00000181789	COPG1	A8K6M8; B3KMF6; hsa:22820; Q54AC4; Q9Y678	COPI-dependent Golgi-to-ER retrograde traffic; COPI-mediated anterograde transport		2	1	2.251	0.963509	57.74	2.51188e+07	0	5.25467e+07	0	0	42.33	11.46	1.03972e+07	2.52888e+07	3.41452e+07	1.31831e+07	3.61738e+07	4.05171e+07	4.35386e+07	3.11712e+07	High	High	High
FALSE	High	Master Protein	Q92841	Probable ATP-dependent RNA helicase DDX17 OS=Homo sapiens OX=9606 GN=DDX17 PE=1 SV=2	0	FALSE	174.886	35	24	144	19	729	80.2	8.27	42057.4	24	RNA metabolism OR transcription;other metabolic processes;stress response;signal transduction;other biological processes	cytosol;nucleus;other cell component	nucleic acid binding activity;other molecular function	Pf00270, Pf00271	10521	ENSG00000100201	DDX17	B1AHM0; H3BLZ8; hsa:10521; Q69YT1; Q6ICD6; Q92841	SUMOylation of transcription cofactors		1	4	2.263	0.96339	50.17	7.66702e+07	0	1.47066e+08	0	0	31.46	6.76	5.12091e+07	7.53852e+07	9.62161e+07	3.38651e+07	1.06524e+08	9.82695e+07	1.24364e+08	1.00199e+08	High	High	High
FALSE	High	Master Protein	P43243	Matrin-3 OS=Homo sapiens OX=9606 GN=MATR3 PE=1 SV=2	0	FALSE	174.495	26	19	129	19	847	94.6	6.25	36524	19	stress response;developmental processes;other biological processes	other membranes;nucleus	nucleic acid binding activity;other molecular function		9782	ENSG00000015479	MATR3	B7ZAV5; D3DQC3; hsa:9782; P43243; Q9UHW0; Q9UQ27			0	0	2.175	0.97607	68.52	4.80888e+07	0	9.21192e+07	0	0	24.95	9.14	3.45087e+07	4.74089e+07	5.61695e+07	2.37749e+07	7.91104e+07	6.16046e+07	7.20615e+07	5.66156e+07	High	High	High
FALSE	High	Master Protein	O00567	Nucleolar protein 56 OS=Homo sapiens OX=9606 GN=NOP56 PE=1 SV=4	0	FALSE	167.142	35	19	132	19	594	66	9.19	39172.8	19	RNA metabolism OR transcription;other metabolic processes;other biological processes	nucleus;other cell component	nucleic acid binding activity;other molecular function	Pf01798, Pf08156	10528	ENSG00000101361	NOP56	hsa:10528; O00567; Q2M3T6; Q9NQ05	Major pathway of rRNA processing in the nucleolus and cytosol; rRNA modification in the nucleus and cytosol; Association of TriC/CCT with target proteins during biosynthesis		3	0	1.318	0.880236	61	4.11899e+07	0	5.4355e+07	0	0	26.18	6.03	2.86264e+07	3.88698e+07	5.46514e+07	2.17525e+07	4.16031e+07	3.90857e+07	4.0507e+07	3.26259e+07	High	High	High
FALSE	High	Master Protein	P15311	Ezrin OS=Homo sapiens OX=9606 GN=EZR PE=1 SV=4	0	FALSE	163.717	44	27	111	19	586	69.4	6.27	27989.7	27	cell adhesion;cell cycle OR cell proliferation;cell organization and biogenesis;transport;signal transduction;other biological processes	plasma membrane;other membranes;cytosol;cytoskeleton;nucleus;other cytoplasmic organelle;other cell component	cytoskeletal activity;other molecular function	Pf00373, Pf00769, Pf09379, Pf09380, Pf20492	7430	ENSG00000092820	EZR	E1P5A8; hsa:7430; P15311; P23714; Q4VX75; Q96CU8; Q9NSJ4	Recycling pathway of L1; Sensory processing of sound by outer hair cells of the cochlea; Sensory processing of sound by inner hair cells of the cochlea; Netrin-1 signaling		4	1	3.385	0.674264	99.15	1.60885e+07	0	4.10284e+07	0	0	32.22	11.16	1.07207e+07	1.58346e+07	2.32627e+07	8.18862e+06	3.66442e+07	2.59842e+07	3.11281e+07	2.7167e+07	High	High	High
FALSE	High	Master Protein	O15460	Prolyl 4-hydroxylase subunit alpha-2 OS=Homo sapiens OX=9606 GN=P4HA2 PE=1 SV=1	0	FALSE	151.665	42	19	106	19	535	60.9	5.71	32209.5	19		cytosol;ER/Golgi;nucleus;other cell component	other molecular function	Pf08336, Pf13640	8974	ENSG00000072682	P4HA2	D3DQ85; D3DQ86; hsa:8974; O15460; Q8WWN0	Collagen biosynthesis and modifying enzymes		1	0	4.189	0.387776	50.18	1.91512e+07	0	1.00401e+08	0	0	41.67	4.21	1.35731e+07	2.696e+07	2.26492e+07	9.61606e+06	7.58884e+07	6.86613e+07	8.18401e+07	6.47271e+07	High	High	High
FALSE	High	Master Protein	P11216	Glycogen phosphorylase, brain form OS=Homo sapiens OX=9606 GN=PYGB PE=1 SV=5	0	FALSE	148.155	31	26	71	19	843	96.6	6.86	18252	26	other metabolic processes	non-structural extracellular;other cytoplasmic organelle;other cell component	other molecular function	Pf00343	5834	ENSG00000100994	PYGB	hsa:5834; P11216; Q96AK1; Q9NPX8	Neutrophil degranulation; Glycogen breakdown (glycogenolysis)		2	0	1.315	0.841618	78.8	1.40756e+07	0	1.9555e+07	0	0	37.06	5.57	9.13082e+06	14230579	2.19435e+07	6.9581e+06	1.52349e+07	1.23734e+07	1.52813e+07	1.25714e+07	High	High	High
FALSE	High	Master Protein	Q9NZI8	Insulin-like growth factor 2 mRNA-binding protein 1 OS=Homo sapiens OX=9606 GN=IGF2BP1 PE=1 SV=2	0	FALSE	144.545	39	21	103	19	577	63.4	9.2	27539.7	21	cell cycle OR cell proliferation;cell organization and biogenesis;stress response;transport;developmental processes;other biological processes	cytosol;nucleus;other cell component	nucleic acid binding activity;other molecular function	Pf00013, Pf00076	10642	ENSG00000159217	IGF2BP1	C9JT33; hsa:10642; Q9NZI8	MAPK6/MAPK4 signaling; Insulin-like Growth Factor-2 mRNA Binding Proteins (IGF2BPs/IMPs/VICKZs) bind RNA		2	2	1.389	0.918529	47.23	3.80261e+07	0	5.99117e+07	0	0	27.67	15.86	2.63183e+07	3.47952e+07	5.54634e+07	2.19581e+07	3.71445e+07	4.04815e+07	5.53256e+07	4.03666e+07	High	High	High
FALSE	High	Master Protein	Q86VP6	Cullin-associated NEDD8-dissociated protein 1 OS=Homo sapiens OX=9606 GN=CAND1 PE=1 SV=2	0	FALSE	141.239	21	22	95	19	1230	136.3	5.78	25408	22	cell organization and biogenesis;protein metabolism;other metabolic processes;other biological processes	non-structural extracellular;cytosol;ER/Golgi;nucleus;other cell component	other molecular function	Pf08623, Pf13513	55832	ENSG00000111530	CAND1	B2RAU3; hsa:55832; O94918; Q6PIY4; Q86VP6; Q8NDJ4; Q96JZ9; Q96T19; Q9BTC4; Q9H0G2; Q9P0H7; Q9UF85	Neutrophil degranulation; Neddylation; Iron uptake and transport		3	2	2.807	0.878422	48.69	1.41416e+07	0	4.13131e+07	0	0	36.92	7.22	8.17291e+06	1.45974e+07	2.06727e+07	7.23888e+06	3.23977e+07	2.61509e+07	3.36688e+07	2.61505e+07	High	High	High
FALSE	High	Master Protein	Q16666	Gamma-interferon-inducible protein 16 OS=Homo sapiens OX=9606 GN=IFI16 PE=1 SV=3	0	FALSE	133.143	31	19	99	19	785	88.2	9.28	26688.5	19	cell organization and biogenesis;protein metabolism;other metabolic processes;stress response;signal transduction;other biological processes	cytosol;nucleus;other cell component	nucleic acid binding activity;other molecular function	Pf02758, Pf02760	3428	ENSG00000163565	IFI16	A0A346JEQ3; B4DJT8; H3BLV7; hsa:3428; Q16666; Q59GX0; Q5T3W7; Q5T3W8; Q5T3X0; Q5T3X1; Q5T3X2; Q8N9E5; Q8NEQ7; Q96AJ5; Q9UH78	IRF3-mediated induction of type I IFN		2	0	1.401	0.921119	56.07	2.9872e+07	0	4.40777e+07	0	0	37.65	5.61	1.7705e+07	3.23954e+07	4.25098e+07	1.45544e+07	34429290	3.23689e+07	3.21875e+07	2.78085e+07	High	High	High
FALSE	High	Master Protein	P36776	Lon protease homolog, mitochondrial OS=Homo sapiens OX=9606 GN=LONP1 PE=1 SV=2	0	FALSE	132.035	23	19	94	19	959	106.4	6.39	29571.6	19	cell organization and biogenesis;protein metabolism;DNA metabolism;other metabolic processes;stress response;other biological processes	cytosol;mitochondrion;nucleus	nucleic acid binding activity;other molecular function	Pf00004, Pf02190, Pf05362, Pf22667	9361	ENSG00000196365	LONP1	B3KPH8; D6W635; E5KMH8; F5GZ27; hsa:9361; P36776; P36777; Q8N8K8; Q9UQ95	Mitochondrial unfolded protein response (UPRmt); Mitochondrial protein degradation		2	0	1.4	0.905816	47.54	2.20965e+07	0	3.44947e+07	0	0	35	7.98	1.61587e+07	1.98171e+07	3.52279e+07	1.09098e+07	2.52389e+07	2.43694e+07	2.922e+07	2.11293e+07	High	High	High
FALSE	High	Master Protein	Q9NXF1	Testis-expressed protein 10 OS=Homo sapiens OX=9606 GN=TEX10 PE=1 SV=2	0	FALSE	131.03	26	19	86	19	929	105.6	9.36	23652	19		mitochondrion;nucleus		Pf12333	54881	ENSG00000136891	TEX10	B4DYV2; hsa:54881; Q5T722; Q5T723; Q8NCN8; Q8TDY0; Q9NXF1	Major pathway of rRNA processing in the nucleolus and cytosol		1	0	1.206	0.715014	39.61	1.61618e+07	0	2.06113e+07	0	0	30.52	6.85	9.84627e+06	1.56636e+07	2.21209e+07	8.81129e+06	1.52972e+07	1.61297e+07	1.55337e+07	1.37391e+07	High	High	High
FALSE	High	Master Protein	P26641	Elongation factor 1-gamma OS=Homo sapiens OX=9606 GN=EEF1G PE=1 SV=3	0	FALSE	123.47	38	19	138	19	437	50.1	6.67	33583.2	19	protein metabolism;other metabolic processes;other biological processes	cytosol;other cell component	nucleic acid binding activity	Pf00043, Pf00647, Pf02798	1937	ENSG00000254772	EEF1G	B4DTG2; hsa:1937; P26641; Q6PJ62; Q6PK31; Q96CU2; Q9P196	Signaling by ALK fusions and activated point mutants; Eukaryotic Translation Elongation		2	0	2.63	0.929292	63.82	9.03698e+07	0	2.18988e+08	0	0	34.32	7.51	5.70139e+07	9.39429e+07	1.20269e+08	4.21364e+07	1.64111e+08	1.51047e+08	1.84045e+08	1.3349e+08	High	High	High
FALSE	High	Master Protein	Q9NTJ3	Structural maintenance of chromosomes protein 4 OS=Homo sapiens OX=9606 GN=SMC4 PE=1 SV=2	0	FALSE	113.898	17	19	53	19	1288	147.1	6.79	12970.9	19	cell cycle OR cell proliferation;cell organization and biogenesis;other biological processes	cytosol;nucleus;other cell component	nucleic acid binding activity;other molecular function	Pf02463, Pf06470	10051	ENSG00000113810	SMC4	A6NLT9; D3DNL8; hsa:10051; O95752; Q8NDL4; Q9NTJ3; Q9UNT9	Condensation of Prophase Chromosomes; Condensation of Prometaphase Chromosomes		2	0	2.501	0.948141	61.93	7.86265e+06	0	2.32946e+07	0	0	47.75	8.21	6.33422e+06	1.09382e+07	8.18063e+06	2.85533e+06	1.84164e+07	1.58176e+07	1.79468e+07	1.33453e+07	High	High	High
FALSE	High	Master Protein	Q9Y2A7	Nck-associated protein 1 OS=Homo sapiens OX=9606 GN=NCKAP1 PE=1 SV=1	0	FALSE	113.298	19	19	64	19	1128	128.7	6.62	18197.8	19	cell organization and biogenesis;developmental processes;signal transduction;other biological processes	plasma membrane;other membranes;cytosol;cytoskeleton;other cell component		Pf09735	10787	ENSG00000061676	NCKAP1	hsa:10787; O60329; Q53QN5; Q53S94; Q53Y35; Q9Y2A7	Regulation of actin dynamics for phagocytic cup formation; FCGR3A-mediated phagocytosis; RHO GTPases Activate WASPs and WAVEs; RAC1 GTPase cycle; RAC2 GTPase cycle; RAC3 GTPase cycle; VEGFA-VEGFR2 Pathway		7	0	2.12	0.990096	68.33	3.28684e+07	0	2.63155e+07	0	0	9.15	3.83	2.39906e+07	2.60832e+07	3.24081e+07	2.41729e+07	1.96615e+07	1.75634e+07	2.12112e+07	17483383	High	High	High
FALSE	High	Master Protein	Q96A65	Exocyst complex component 4 OS=Homo sapiens OX=9606 GN=EXOC4 PE=1 SV=1	0	FALSE	106.964	25	19	52	19	974	110.4	6.49	12388.3	19	cell-cell signaling;cell cycle OR cell proliferation;cell organization and biogenesis;transport;developmental processes;other biological processes	plasma membrane;other membranes;cytosol;cytoskeleton;other cell component	other molecular function	Pf04048, Pf20652	60412	ENSG00000131558	EXOC4	E9PED2; hsa:60412; Q541U8; Q96A65; Q9C0G4; Q9H9K0; Q9P102	Translocation of SLC2A4 (GLUT4) to the plasma membrane; Insulin processing; VxPx cargo-targeting to cilium		3	0	1.751	0.968978	64.23	4.51478e+06	0	9.83542e+06	0	0	46.87	7.39	2.6736e+06	6.22828e+06	6.39026e+06	2.08553e+06	7.45802e+06	7.10793e+06	7.39844e+06	5.7236e+06	High	High	High
FALSE	High	Master Protein	Q1KMD3	Heterogeneous nuclear ribonucleoprotein U-like protein 2 OS=Homo sapiens OX=9606 GN=HNRNPUL2 PE=1 SV=1	0	FALSE	105.7	22	19	80	19	747	85.1	4.91	21953.6	19		nucleus;other cell component		Pf00622, Pf02037, Pf13671	221092	ENSG00000214753	HNRNPUL2	hsa:221092; Q1KMD3; Q8N3B3			0	0	1.389	0.918529	54.67	2.36028e+07	0	4.16123e+07	0	0	34.48	5.54	1.56493e+07	2.3347e+07	3.62343e+07	1.22038e+07	3.04146e+07	2.94287e+07	3.25182e+07	2.51277e+07	High	High	High
FALSE	High	Master Protein	Q14789	Golgin subfamily B member 1 OS=Homo sapiens OX=9606 GN=GOLGB1 PE=1 SV=2	0	FALSE	87.405	8	19	40	19	3259	375.8	5	9088.42	19	cell organization and biogenesis;other biological processes	other membranes;cytosol;ER/Golgi	nucleic acid binding activity		2804	ENSG00000173230	GOLGB1	B2ZZ91; D3DN92; E7EP74; F1T0J2; hsa:2804; Q14398; Q14789	Golgi Associated Vesicle Biogenesis; COPI-mediated anterograde transport; Signaling by FLT3 fusion proteins		3	0	2.408	0.955545	58.66	2.15477e+06	0	7.7444e+06	0	0	57.08	10.51	934215	2.89878e+06	3.48591e+06	899451	6.38142e+06	5.19921e+06	6.03467e+06	4.35831e+06	High	High	High
FALSE	High	Master Protein	P17980	26S proteasome regulatory subunit 6A OS=Homo sapiens OX=9606 GN=PSMC3 PE=1 SV=3	0	FALSE	195.671	49	18	130	18	439	49.2	5.24	44040.6	18	protein metabolism;other metabolic processes;other biological processes	non-structural extracellular;cytosol;nucleus;other cell component	other molecular function	Pf00004, Pf16450, Pf17862	5702	ENSG00000165916	PSMC3	B2R8V1; hsa:5702; P17980; Q3B757; Q3B865; Q53HU5; Q6GPG8; Q6IBS1; Q96HD3	Separation of Sister Chromatids; The role of GTSE1 in G2/M progression after G2 checkpoint; Neutrophil degranulation; FCERI mediated NF-kB activation; Downstream TCR signaling; Antigen processing: Ubiquitination & Proteasome degradation; Proteasome assembly; Ub-specific processing proteases; Somitogenesis; Oxygen-dependent proline hydroxylation of Hypoxia-inducible Factor Alpha; Neddylation; Regu…		61	0	1.555	0.956401	51.46	3.44304e+07	0	6.52165e+07	0	0	36.58	7.68	2.20376e+07	4.14948e+07	4.5088e+07	1.73168e+07	5.15002e+07	4.34715e+07	5.1183e+07	3.81416e+07	High	High	High
FALSE	High	Master Protein	Q14839	Chromodomain-helicase-DNA-binding protein 4 OS=Homo sapiens OX=9606 GN=CHD4 PE=1 SV=2	0	FALSE	193.298	17	27	109	18	1912	217.9	5.86	32165.3	27	cell organization and biogenesis;DNA metabolism;stress response;other biological processes	cytoskeleton;nucleus;other cell component	nucleic acid binding activity;other molecular function	Pf00176, Pf00271, Pf00385, Pf00628, Pf06461, Pf06465, Pf08073, Pf08074	1108	ENSG00000111642	CHD4	hsa:1108; Q14839; Q8IXZ5	NGF-stimulated transcription; Regulation of endogenous retroelements by KRAB-ZFP proteins; Regulation of endogenous retroelements by Piwi-interacting RNAs (piRNAs); HDACs deacetylate histones; ERCC6 (CSB) and EHMT2 (G9a) positively regulate rRNA expression; Regulation of PTEN gene transcription; Potential therapeutics for SARS; RNA Polymerase I Transcription Initiation; Transcriptional regulation…		10	7	2.335	0.959513	61.15	1.19121e+07	0	3.00819e+07	0	0	40.43	5.66	6.42781e+06	1.47202e+07	1.51395e+07	6.32936e+06	2.28459e+07	2.16946e+07	2.25934e+07	1.81962e+07	High	High	High
FALSE	High	Master Protein	P25705	ATP synthase subunit alpha, mitochondrial OS=Homo sapiens OX=9606 GN=ATP5F1A PE=1 SV=1	0	FALSE	183.554	36	18	174	18	553	59.7	9.13	52074.3	18	other metabolic processes;transport;other biological processes	plasma membrane;other membranes;mitochondrion;other cell component	signal transduction activity or receptor binding;transporter activity;other molecular function	Pf00006, Pf00306, Pf02874	498	ENSG00000152234	ATP5F1A	A8K092; B4DY56; hsa:498; K7ENP3; P25705; Q53XX6; Q8IXV2; Q96FB4; Q96HW2; Q96IR6; Q9BTV8	Mitochondrial protein import; Mitochondrial protein degradation; Cristae formation; Formation of ATP by chemiosmotic coupling		4	0	1.599	0.959513	61.3	1.85422e+08	0	3.42115e+08	0	0	30.99	9.71	1.22557e+08	1.95044e+08	2.3514e+08	9.08169e+07	2.76551e+08	2.21066e+08	2.76974e+08	1.99311e+08	High	High	High
FALSE	High	Master Protein	O94808	Glutamine--fructose-6-phosphate aminotransferase [isomerizing] 2 OS=Homo sapiens OX=9606 GN=GFPT2 PE=1 SV=3	0	FALSE	182.993	39	22	112	18	682	76.9	7.37	31773.8	22	protein metabolism;other metabolic processes;other biological processes	cytosol	other molecular function	Pf01380, Pf13522	9945	ENSG00000131459	GFPT2	hsa:9945; O94808; Q53XM2; Q9BWS4	Synthesis of UDP-N-acetyl-glucosamine		1	0	8.75	0.00448677	50.53	4.37316e+06	0	4.87746e+07	0	0	48.59	13.15	3.37405e+06	7.11418e+06	4.75097e+06	2.28272e+06	3.39593e+07	3.23331e+07	4.57188e+07	3.34963e+07	Peak Found	High	Peak Found
FALSE	High	Master Protein	Q01813	ATP-dependent 6-phosphofructokinase, platelet type OS=Homo sapiens OX=9606 GN=PFKP PE=1 SV=2	0	FALSE	175.649	29	21	128	18	784	85.5	7.55	41604.1	21	other metabolic processes;other biological processes	cytosol;other cell component	kinase activity;other molecular function	Pf00365	5214	ENSG00000067057	PFKP	B3KS15; hsa:5214; Q01813; Q5VSR7; Q5VSR8	Glycolysis		1	2	2.47	0.948141	54.9	6.35733e+07	0	1.51526e+08	0	0	31.15	6.3	3.5768e+07	6.47501e+07	7.88184e+07	3.4627e+07	1.13476e+08	1.04588e+08	1.27431e+08	9.58601e+07	High	High	High
FALSE	High	Master Protein	P62701	40S ribosomal protein S4, X isoform OS=Homo sapiens OX=9606 GN=RPS4X PE=1 SV=2	0	FALSE	165.625	56	18	172	18	263	29.6	10.15	51569.9	18	protein metabolism;other metabolic processes;other biological processes	cytosol;translational apparatus;nucleus;other cell component	nucleic acid binding activity;other molecular function	Pf00467, Pf00900, Pf08071, Pf16121	6191	ENSG00000198034	RPS4X	hsa:6191; P12631; P12750; P27576; P55831; P62701; Q14727; Q6IPY4	Regulation of expression of SLITs and ROBOs; L13a-mediated translational silencing of Ceruloplasmin expression; Translation initiation complex formation; Formation of a pool of free 40S subunits; Formation of the ternary complex, and subsequently, the 43S complex; Ribosomal scanning and start codon recognition; GTP hydrolysis and joining of the 60S ribosomal subunit; Major pathway of rRNA process…		18	0	1.959	0.999944	67.85	1.18936e+08	0	2.09181e+08	0	0	31.18	6.2	7.79933e+07	1.20354e+08	1.52023e+08	5.62746e+07	1.5266e+08	1.48159e+08	1.74526e+08	1.32881e+08	High	High	High
FALSE	High	Master Protein	P35606	Coatomer subunit beta' OS=Homo sapiens OX=9606 GN=COPB2 PE=1 SV=2	0	FALSE	149.245	25	18	103	18	906	102.4	5.27	28950.9	18	transport	other membranes;cytosol;ER/Golgi	other molecular function	Pf00400, Pf04053	9276	ENSG00000184432	COPB2	B4DZI8; hsa:9276; P35606	COPI-dependent Golgi-to-ER retrograde traffic; COPI-mediated anterograde transport		2	0	2.009	0.999281	55.7	3.08114e+07	0	5.82995e+07	0	0	25.74	10.2	2.12238e+07	2.93359e+07	3.79121e+07	1.53904e+07	4.42978e+07	3.75717e+07	5.22136e+07	3.8086e+07	High	High	High
FALSE	High	Master Protein	P45974	Ubiquitin carboxyl-terminal hydrolase 5 OS=Homo sapiens OX=9606 GN=USP5 PE=1 SV=2	0	FALSE	144.848	27	19	90	18	858	95.7	5.03	24534.4	19	protein metabolism;other metabolic processes;other biological processes	cytosol;nucleus;other cytoplasmic organelle	other molecular function	Pf00443, Pf00627, Pf02148, Pf17807	8078	ENSG00000111667	USP5	D3DUS7; D3DUS8; hsa:8078; P45974; Q96J22	Synthesis of active ubiquitin: roles of E1 and E2 enzymes; Ub-specific processing proteases		2	1	2.838	0.869167	56.72	1.17057e+07	0	3.33445e+07	0	0	31.51	7.6	6.79417e+06	1.15978e+07	1.538e+07	6.24271e+06	2.48983e+07	2.30828e+07	2.91524e+07	2.16883e+07	High	High	High
FALSE	High	Master Protein	O43143	ATP-dependent RNA helicase DHX15 OS=Homo sapiens OX=9606 GN=DHX15 PE=1 SV=2	0	FALSE	141.767	27	19	102	18	795	90.9	7.46	28411.2	19	RNA metabolism OR transcription;other metabolic processes;stress response;other biological processes	nucleus	nucleic acid binding activity;other molecular function	Pf00270, Pf00271, Pf04408, Pf07717, Pf21010	1665	ENSG00000109606	DHX15	hsa:1665; O43143; Q9NQT7	mRNA Splicing - Major Pathway		1	1	1.668	0.967249	54.16	4.76364e+07	0	7.77902e+07	0	0	37.62	7.35	2.94219e+07	5.04153e+07	7.24308e+07	2.37829e+07	5.78482e+07	5.93392e+07	5.96675e+07	4.77855e+07	High	High	High
FALSE	High	Master Protein	Q9Y3I0	RNA-splicing ligase RtcB homolog OS=Homo sapiens OX=9606 GN=RTCB PE=1 SV=1	0	FALSE	137.269	44	18	101	18	505	55.2	7.23	31942.5	18	RNA metabolism OR transcription;other metabolic processes;developmental processes;other biological processes	other membranes;cytosol;ER/Golgi;nucleus;other cell component	cytoskeletal activity;other molecular function	Pf01139	51493	ENSG00000100220	RTCB	B2R6A8; hsa:51493; Q6IAI0; Q9BWL4; Q9NTH1; Q9P037; Q9P0J3; Q9Y3I0	tRNA processing in the nucleus		1	0	2.367	0.956401	47.88	3.03522e+07	0	6.60319e+07	0	0	29.13	8.61	1.87238e+07	29621260	3.9953e+07	1.64333e+07	4.93283e+07	4.52694e+07	5.90891e+07	4.38489e+07	High	High	High
FALSE	High	Master Protein	P60228	Eukaryotic translation initiation factor 3 subunit E OS=Homo sapiens OX=9606 GN=EIF3E PE=1 SV=1	0	FALSE	125.582	42	18	106	18	445	52.2	6.04	34721.6	18	cell organization and biogenesis;protein metabolism;RNA metabolism OR transcription;other metabolic processes;other biological processes	cytosol;translational apparatus;nucleus;other cell component	nucleic acid binding activity	Pf01399, Pf09440, Pf21357	3646	ENSG00000104408	EIF3E	hsa:3646; O43902; P60228; Q64058; Q64059; Q64252; Q6FG33; Q8WVK4	L13a-mediated translational silencing of Ceruloplasmin expression; Translation initiation complex formation; Formation of a pool of free 40S subunits; Formation of the ternary complex, and subsequently, the 43S complex; Ribosomal scanning and start codon recognition; GTP hydrolysis and joining of the 60S ribosomal subunit		6	0	2.374	0.956401	51.14	2.30369e+07	0	5.38489e+07	0	0	29.16	7.9	1.51952e+07	2.4007e+07	2.92742e+07	1.19664e+07	4.10942e+07	3.56199e+07	4.6745e+07	3.50261e+07	High	High	High
FALSE	High	Master Protein	Q08J23	RNA cytosine C(5)-methyltransferase NSUN2 OS=Homo sapiens OX=9606 GN=NSUN2 PE=1 SV=2	0	FALSE	123.552	29	18	64	18	767	86.4	6.77	17279.1	18	cell cycle OR cell proliferation;RNA metabolism OR transcription;other metabolic processes;developmental processes;signal transduction;other biological processes	non-structural extracellular;cytoskeleton;mitochondrion;nucleus;other cell component	nucleic acid binding activity;other molecular function	Pf01189	54888	ENSG00000037474	NSUN2	A8K529; B2RNR4; B3KP09; B4DQW2; G3V1R4; hsa:54888; Q08J23; Q9BVN4; Q9H858; Q9NXD9	tRNA modification in the nucleus and cytosol		1	0	1.594	0.951948	51.46	1.7795e+07	0	2.92237e+07	0	0	29.44	6	9.51832e+06	1.68731e+07	2.14917e+07	9.94992e+06	2.18446e+07	2.02086e+07	2.45579e+07	1.86581e+07	High	High	High
FALSE	High	Master Protein	Q92538	Golgi-specific brefeldin A-resistance guanine nucleotide exchange factor 1 OS=Homo sapiens OX=9606 GN=GBF1 PE=1 SV=2	0	FALSE	121.325	13	18	68	18	1859	206.3	5.73	19491.6	18											0	0	1.899	0.989021	60.43	5.88744e+06	0	1.38833e+07	0	0	44.03	8.19	3.68461e+06	8.64574e+06	6.99805e+06	3.3448e+06	9.55929e+06	9.2265e+06	1.16629e+07	9.51052e+06	High	High	High
FALSE	High	Master Protein	Q9NZ08	Endoplasmic reticulum aminopeptidase 1 OS=Homo sapiens OX=9606 GN=ERAP1 PE=1 SV=3	0	FALSE	115.524	23	18	62	18	941	107.2	6.46	15127.7	18	protein metabolism;other metabolic processes;developmental processes;other biological processes	non-structural extracellular;other membranes;cytosol;ER/Golgi;other cell component	signal transduction activity or receptor binding;other molecular function	Pf01433, Pf11838, Pf17900	51752	ENSG00000164307	ERAP1	hsa:51752; O60278; Q6UWY6; Q8NEL4; Q8TAD0; Q9NZ08; Q9UHF8; Q9UKY2	Antigen Presentation: Folding, assembly and peptide loading of class I MHC		1	0	2.453	0.948141	56.44	7.54932e+06	0	2.01667e+07	0	0	38.7	9.12	5.24524e+06	9.91984e+06	9.10737e+06	3.73205e+06	1.51116e+07	1.25908e+07	1.73257e+07	1.33591e+07	High	High	High
FALSE	High	Master Protein	Q96AY3	Peptidyl-prolyl cis-trans isomerase FKBP10 OS=Homo sapiens OX=9606 GN=FKBP10 PE=1 SV=1	0	FALSE	104.398	34	18	88	18	582	64.2	5.62	21609.4	18	cell organization and biogenesis;protein metabolism;other metabolic processes;stress response;developmental processes	other membranes;mitochondrion;ER/Golgi	other molecular function	Pf00254, Pf13202	60681	ENSG00000141756	FKBP10	hsa:60681; Q7Z3R4; Q96AY3; Q9H3N3; Q9H6J3; Q9H6N5; Q9UF89			0	0	5.242	0.156407	75.37	1.70077e+07	0	7.4722e+07	0	0	36.03	11.3	1.13205e+07	1.95934e+07	2.14174e+07	7.73831e+06	6.09486e+07	4.71676e+07	6.47644e+07	4.54727e+07	High	High	High
FALSE	High	Master Protein	Q8NBJ5	Procollagen galactosyltransferase 1 OS=Homo sapiens OX=9606 GN=COLGALT1 PE=1 SV=1	0	FALSE	103.182	30	18	97	18	622	71.6	7.31	28016.5	18	cell organization and biogenesis;other biological processes	ER/Golgi	other molecular function	Pf01755, Pf13704	79709	ENSG00000130309	COLGALT1	hsa:79709; Q8NBJ5; Q8NC64	Collagen biosynthesis and modifying enzymes		1	0	1.763	0.984284	62.25	3.472e+07	0	6.32237e+07	0	0	32.66	8.67	1.81502e+07	3.23678e+07	4.64908e+07	1.96786e+07	4.73126e+07	4.1885e+07	5.58391e+07	4.19373e+07	High	High	High
FALSE	High	Master Protein	P11387	DNA topoisomerase 1 OS=Homo sapiens OX=9606 GN=TOP1 PE=1 SV=2	0	FALSE	103.134	23	18	75	18	765	90.7	9.31	18581.8	18	cell cycle OR cell proliferation;cell organization and biogenesis;protein metabolism;DNA metabolism;other metabolic processes;developmental processes;other biological processes	nucleus;other cell component	nucleic acid binding activity;kinase activity;other molecular function	Pf01028, Pf02919, Pf14370	7150	ENSG00000198900	TOP1	A8KA78; E1P5W3; hsa:7150; O43256; P11387; Q12855; Q12856; Q15610; Q5TFY3; Q9UJN0	SUMOylation of DNA replication proteins		1	0	3.585	0.605529	61.67	1.37346e+07	0	4.74455e+07	0	0	33.44	12.1	8.8472e+06	1.49684e+07	1.78718e+07	6.69886e+06	3.88613e+07	2.85187e+07	4.00588e+07	2.87535e+07	High	High	High
FALSE	High	Master Protein	P49419	Alpha-aminoadipic semialdehyde dehydrogenase OS=Homo sapiens OX=9606 GN=ALDH7A1 PE=1 SV=5	0	FALSE	99.945	34	18	69	18	539	58.5	7.99	17991.6	18	other metabolic processes;other biological processes	cytosol;mitochondrion;nucleus	other molecular function	Pf00171	501	ENSG00000164904	ALDH7A1	B2R669; B4DIC7; B4DMA0; E7EPT3; hsa:501; O14619; P49419; Q6IPU8; Q9BUL4	Lysine catabolism; Choline catabolism		2	0	1.814	0.990096	50.76	2.11701e+07	0	3.89882e+07	0	0	31.03	13.82	1.2641e+07	2.09493e+07	2.81626e+07	1.13038e+07	2.4352e+07	2.58798e+07	3.4427e+07	2.67401e+07	High	High	High
FALSE	High	Master Protein	P57740	Nuclear pore complex protein Nup107 OS=Homo sapiens OX=9606 GN=NUP107 PE=1 SV=1	0	FALSE	96.136	22	18	80	18	925	106.3	5.43	19079.5	18	cell organization and biogenesis;other metabolic processes;transport;developmental processes	other membranes;cytosol;nucleus;other cell component	other molecular function	Pf04121	57122	ENSG00000111581	NUP107	B4DZ67; hsa:57122; P57740; Q6PJE1	RHO GTPases Activate Formins; HCMV Late Events; Separation of Sister Chromatids; Resolution of Sister Chromatid Cohesion; HCMV Early Events; EML4 and NUDC in mitotic spindle formation; ISG15 antiviral mechanism; Transport of the SLBP independent Mature mRNA; Transport of the SLBP Dependant Mature mRNA; Transport of Mature mRNA Derived from an Intronless Transcript; Transport of Mature mRNA derive…		35	0	1.108	0.621954	53.92	1.59303e+07	0	1.75208e+07	0	0	36.42	6.18	9.23777e+06	1.61894e+07	2.34289e+07	8.28264e+06	1.28316e+07	1.21846e+07	1.48448e+07	1.14697e+07	High	High	High
FALSE	High	Master Protein	Q13459	Unconventional myosin-IXb OS=Homo sapiens OX=9606 GN=MYO9B PE=1 SV=3	0	FALSE	84.699	11	18	45	18	2157	243.2	8.75	9551.27	18	cell organization and biogenesis;signal transduction;other biological processes	cytosol;cytoskeleton;other cell component	signal transduction activity or receptor binding;enzyme regulator activity;cytoskeletal activity;other molecular function	Pf00063, Pf00612, Pf00620, Pf00788	4650	ENSG00000099331	MYO9B	hsa:4650; O75314; Q13459; Q9NUJ2; Q9UHN0	Regulation of actin dynamics for phagocytic cup formation; FCGR3A-mediated phagocytosis; RHOC GTPase cycle; RHOA GTPase cycle; CDC42 GTPase cycle; RAC1 GTPase cycle; RHOB GTPase cycle; RHOF GTPase cycle; SLIT2:ROBO1 increases RHOA activity		9	0	1.802	0.972876	62	5.11902e+06	0	1.13145e+07	0	0	34.67	6.82	2.38566e+06	5.55601e+06	5.36824e+06	3.29636e+06	8.18866e+06	8.08101e+06	9.11055e+06	6.82547e+06	High	High	High
FALSE	High	Master Protein	P30153	Serine/threonine-protein phosphatase 2A 65 kDa regulatory subunit A alpha isoform OS=Homo sapiens OX=9606 GN=PPP2R1A PE=1 SV=4	0	FALSE	227.728	44	20	180	17	589	65.3	5.11	56926	20	cell cycle OR cell proliferation;cell organization and biogenesis;signal transduction;other biological processes	plasma membrane;other membranes;cytosol;cytoskeleton;mitochondrion;nucleus;other cell component	enzyme regulator activity;other molecular function	Pf02985	5518	ENSG00000105568	PPP2R1A	hsa:5518; P30153; Q13773; Q6ICQ3; Q96DH3	Separation of Sister Chromatids; Resolution of Sister Chromatid Cohesion; RHO GTPases Activate Formins; EML4 and NUDC in mitotic spindle formation; Amplification of signal from unattached kinetochores via a MAD2 inhibitory signal; Negative regulation of MAPK pathway; Recruitment of NuMA to mitotic centrosomes; PKR-mediated signaling; Regulation of PLK1 Activity at G2/M Transition; Loss of Nlp fro…		45	4	2.301	0.960429	55.3	6.26447e+07	0	1.46743e+08	0	0	38.91	12.71	3.47221e+07	6.77565e+07	8.803e+07	3.06032e+07	1.25998e+08	1.01867e+08	1.10586e+08	8.09947e+07	High	High	High
FALSE	High	Master Protein	P50454	Serpin H1 OS=Homo sapiens OX=9606 GN=SERPINH1 PE=1 SV=2	0	FALSE	214.711	50	17	192	17	418	46.4	8.69	66565	17	cell organization and biogenesis;protein metabolism;other metabolic processes;stress response;developmental processes	non-structural extracellular;other membranes;ER/Golgi	enzyme regulator activity;other molecular function	Pf00079	871	ENSG00000149257	SERPINH1	B3KVJ3; hsa:871; P29043; P50454; Q5XPB4; Q6NSJ6; Q8IY96; Q9NP88	Collagen biosynthesis and modifying enzymes		1	0	1.314	0.875646	63.7	2.55134e+08	0	3.09912e+08	0	0	35.38	9.68	1.92739e+08	2.79067e+08	2.83079e+08	9.71119e+07	2.12281e+08	2.08959e+08	2.69809e+08	2.09252e+08	High	High	High
FALSE	High	Master Protein	Q9Y6M1	Insulin-like growth factor 2 mRNA-binding protein 2 OS=Homo sapiens OX=9606 GN=IGF2BP2 PE=1 SV=2	0	FALSE	168.867	36	19	130	17	599	66.1	8.46	36347	19	other metabolic processes;transport;developmental processes;other biological processes	cytosol;cytoskeleton;nucleus;other cell component	nucleic acid binding activity;other molecular function	Pf00013, Pf00076	10644	ENSG00000073792	IGF2BP2	A0A4Z0; B3FTN2; B3FTN3; B3FTN4; hsa:10644; Q9Y6M1	Insulin-like Growth Factor-2 mRNA Binding Proteins (IGF2BPs/IMPs/VICKZs) bind RNA		1	1	1.359	0.907395	51.18	3.84616e+07	0	5.29444e+07	0	0	31.95	4.8	2.3403e+07	4.15333e+07	4.88879e+07	2.04336e+07	3.97087e+07	3.64891e+07	4.3603e+07	3.40044e+07	High	High	High
FALSE	High	Master Protein	O43852	Calumenin OS=Homo sapiens OX=9606 GN=CALU PE=1 SV=2	0	FALSE	160.138	50	17	127	17	315	37.1	4.64	44192.4	17		non-structural extracellular;other membranes;cytosol;ER/Golgi;other cell component	other molecular function	Pf13202	813	ENSG00000128595	CALU	B3KPG9; D6QS48; D6QS49; D6QS50; D6QS51; D6QS52; D6QS53; D6QS54; D6QS55; D6QS56; D6QS57; D6QS58; D6QS59; F5H1Q9; F5H879; hsa:813; O43852; O60456; Q6FHB9; Q96RL3; Q9NR43	Platelet degranulation ; Regulation of Insulin-like Growth Factor (IGF) transport and uptake by Insulin-like Growth Factor Binding Proteins (IGFBPs); Post-translational protein phosphorylation		3	0	4.727	0.243585	49.87	3.92831e+07	0	2.00945e+08	0	0	20.67	12.14	2.83907e+07	3.45513e+07	5.19894e+07	2.35992e+07	1.57608e+08	1.21872e+08	1.78197e+08	1.27172e+08	High	High	High
FALSE	High	Master Protein	P28331	NADH-ubiquinone oxidoreductase 75 kDa subunit, mitochondrial OS=Homo sapiens OX=9606 GN=NDUFS1 PE=1 SV=3	0	FALSE	149.247	32	17	70	17	727	79.4	6.23	20378.4	17	cell organization and biogenesis;other metabolic processes;transport	other membranes;mitochondrion	transporter activity;other molecular function	Pf00384, Pf09326, Pf10588, Pf13510, Pf22117, Pf22151	4719	ENSG00000023228; ENSG00000283447	NDUFS1	B4DIN9; B4DJA0; B4DPG1; B4DUC1; E7ENF3; hsa:4719; P28331; Q53TR8; Q8N1C4; Q8TCC9	Complex I biogenesis; Mitochondrial protein degradation		3	0	1.906	0.999281	52.07	1.52339e+07	0	2.44452e+07	0	0	28.29	11.35	9.52229e+06	1.32827e+07	2.17558e+07	9.23181e+06	1.63768e+07	1.66469e+07	2.17371e+07	1.63422e+07	High	High	High
FALSE	High	Master Protein	Q13263	Transcription intermediary factor 1-beta OS=Homo sapiens OX=9606 GN=TRIM28 PE=1 SV=5	0	FALSE	144.281	25	17	119	17	835	88.5	5.77	35062.7	17	cell organization and biogenesis;protein metabolism;DNA metabolism;other metabolic processes;stress response;developmental processes;other biological processes	nucleus;other cell component	nucleic acid binding activity;kinase activity;other molecular function	Pf00628, Pf00643, Pf14634	10155	ENSG00000130726	TRIM28	hsa:10155; O00677; Q13263; Q7Z632; Q93040; Q96IM1	Generic Transcription Pathway; Regulation of endogenous retroelements by KRAB-ZFP proteins; HCMV Early Events; SUMOylation of transcription cofactors		4	0	1.549	0.956401	62.68	3.54169e+07	0	6.59727e+07	0	0	30.66	10.55	2.16663e+07	3.25946e+07	5.09946e+07	2.03341e+07	5.62151e+07	4.48905e+07	5.07212e+07	3.82608e+07	High	High	High
FALSE	High	Master Protein	O00429	Dynamin-1-like protein OS=Homo sapiens OX=9606 GN=DNM1L PE=1 SV=2	0	FALSE	144.088	28	17	106	17	736	81.8	6.81	34492.8	17	cell organization and biogenesis;transport;other biological processes	other membranes;cytosol;cytoskeleton;mitochondrion;ER/Golgi;other cytoplasmic organelle;other cell component	enzyme regulator activity;cytoskeletal activity;other molecular function	Pf00350, Pf01031, Pf02212	10059	ENSG00000087470	DNM1L	A8K4X9; B4DGC9; B4DSU8; G8JLD5; hsa:10059; J3KPI2; O00429; O14541; O60709; Q59GN9; Q7L6B3; Q8TBT7; Q9BWM1; Q9Y5J2	Apoptotic execution phase		1	0	1.794	0.982294	56.75	1.76303e+07	0	3.71583e+07	0	0	45.92	9.56	8.52098e+06	2.13913e+07	2.47167e+07	8.49223e+06	2.77378e+07	2.62846e+07	2.83933e+07	2.03161e+07	High	High	High
FALSE	High	Master Protein	P49915	GMP synthase [glutamine-hydrolyzing] OS=Homo sapiens OX=9606 GN=GMPS PE=1 SV=1	0	FALSE	143.897	34	17	86	17	693	76.7	6.87	27453.8	17	other metabolic processes	cytosol	other molecular function	Pf00117, Pf00958, Pf02540	8833	ENSG00000163655	GMPS	A8K639; B4DXV7; F8W720; hsa:8833; P49915	Azathioprine ADME; Purine ribonucleoside monophosphate biosynthesis		2	0	2.86	0.867252	45.62	1.53027e+07	0	4.95694e+07	0	0	37.49	4.53	9.23895e+06	1.89744e+07	1.93401e+07	8.17651e+06	3.53218e+07	3.39927e+07	3.99167e+07	3.29078e+07	High	High	High
FALSE	High	Master Protein	Q96QK1	Vacuolar protein sorting-associated protein 35 OS=Homo sapiens OX=9606 GN=VPS35 PE=1 SV=2	0	FALSE	142.273	24	17	94	17	796	91.6	5.49	29458.5	17	cell organization and biogenesis;transport;signal transduction;other biological processes	other membranes;cytosol;other cytoplasmic organelle;other cell component	signal transduction activity or receptor binding	Pf03635	55737	ENSG00000069329	VPS35	hsa:55737; Q561W2; Q96QK1; Q9H016; Q9H096; Q9H4P3; Q9H8J0; Q9NRS7; Q9NVG2; Q9NX80; Q9NZK2	WNT ligand biogenesis and trafficking		1	0	1.736	0.98166	45.61	3.08463e+07	0	5.83216e+07	0	0	35.67	13.06	1.73185e+07	3.18187e+07	4.23921e+07	1.58006e+07	3.72202e+07	4.00892e+07	5.19089e+07	3.86267e+07	High	High	High
FALSE	High	Master Protein	Q00839	Heterogeneous nuclear ribonucleoprotein U OS=Homo sapiens OX=9606 GN=HNRNPU PE=1 SV=6	0	FALSE	138.723	21	17	133	17	825	90.5	6	36138.8	17	cell organization and biogenesis;RNA metabolism OR transcription;other metabolic processes;transport;developmental processes;other biological processes	cytosol;cytoskeleton;nucleus;other cell component	cytoskeletal activity;nucleic acid binding activity;other molecular function	Pf00622, Pf02037, Pf13671	3192	ENSG00000153187	HNRNPU	hsa:3192; O75507; Q00839; Q8N174; Q96HY9; Q9BQ09	Transcriptional regulation of brown and beige adipocyte differentiation by EBF2; mRNA Splicing - Major Pathway; Processing of Capped Intron-Containing Pre-mRNA		3	0	1.822	0.999281	68.54	1.26142e+08	0	2.04535e+08	0	0	29.02	7.48	7.91953e+07	1.24204e+08	1.65862e+08	6.76912e+07	1.47833e+08	1.44206e+08	1.75862e+08	1.32071e+08	High	High	High
FALSE	High	Master Protein	P22102	Trifunctional purine biosynthetic protein adenosine-3 OS=Homo sapiens OX=9606 GN=GART PE=1 SV=1	0	FALSE	137.906	20	17	82	17	1010	107.7	6.7	22231	17	other metabolic processes;developmental processes;other biological processes	cytosol	other molecular function	Pf00551, Pf00586, Pf01071, Pf02769, Pf02843, Pf02844	2618	ENSG00000159131; ENSG00000262473	GART	A8K945; A8KA32; D3DSF3; D3DSF4; hsa:2618; O14659; P22102; Q52M77	Purine ribonucleoside monophosphate biosynthesis		1	0	2.056	0.999281	58.92	1.48678e+07	0	3.19441e+07	0	0	39.15	8.49	1.0708e+07	1.95372e+07	1.73033e+07	7.03605e+06	2.35409e+07	2.24063e+07	2.77299e+07	1.98991e+07	High	High	High
FALSE	High	Master Protein	P62191	26S proteasome regulatory subunit 4 OS=Homo sapiens OX=9606 GN=PSMC1 PE=1 SV=1	0	FALSE	135.487	47	18	112	17	440	49.2	6.21	34437.9	18	protein metabolism;other metabolic processes;other biological processes	cytosol;nucleus;other cell component	other molecular function	Pf00004, Pf16450, Pf17862	5700	ENSG00000100764	PSMC1	B4DR63; hsa:5700; P49014; P62191; Q03527; Q6IAW0; Q6NW36; Q96AZ3	Antigen processing: Ubiquitination & Proteasome degradation; Regulation of expression of SLITs and ROBOs; N-glycan trimming in the ER and Calnexin/Calreticulin cycle; FCERI mediated NF-kB activation; Downstream TCR signaling; Proteasome assembly; Ub-specific processing proteases; Separation of Sister Chromatids; The role of GTSE1 in G2/M progression after G2 checkpoint; Somitogenesis; Oxygen-depe…		61	1	1.945	0.999944	58.72	3.24324e+07	0	6.24149e+07	0	0	31.44	7.06	1.99948e+07	3.36504e+07	4.22019e+07	1.68313e+07	4.84452e+07	4.15657e+07	5.14258e+07	3.8152e+07	High	High	High
FALSE	High	Master Protein	P27797	Calreticulin OS=Homo sapiens OX=9606 GN=CALR PE=1 SV=1	0	FALSE	132.877	31	17	151	17	417	48.1	4.44	40399.9	17	cell organization and biogenesis;protein metabolism;other metabolic processes;stress response;transport;developmental processes;signal transduction;other biological processes	non-structural extracellular;extracellular matrix;plasma membrane;other membranes;cytosol;ER/Golgi;translational apparatus;nucleus;other cytoplasmic organelle;other cell component	signal transduction activity or receptor binding;nucleic acid binding activity;other molecular function	Pf00262	811	ENSG00000179218	CALR	hsa:811; P27797; Q6IAT4; Q9UDG2	Scavenging by Class A Receptors; Scavenging by Class F Receptors; ER-Phagosome pathway; Antigen Presentation: Folding, assembly and peptide loading of class I MHC; Assembly of Viral Components at the Budding Site; ATF6 (ATF6-alpha) activates chaperone genes; Calnexin/calreticulin cycle		7	0	1.512	0.948141	75.26	1.87658e+08	0	3.14358e+08	0	0	20.36	9.27	1.5035e+08	1.74516e+08	1.96324e+08	9.06171e+07	2.56215e+08	1.99322e+08	2.58359e+08	1.92154e+08	High	High	High
FALSE	High	Master Protein	Q14254	Flotillin-2 OS=Homo sapiens OX=9606 GN=FLOT2 PE=1 SV=2	0	FALSE	130.863	47	17	76	17	428	47	5.25	22832.9	17	cell adhesion;transport;other biological processes	plasma membrane;other membranes;other cytoplasmic organelle;other cell component	other molecular function	Pf01145	2319	ENSG00000132589	FLOT2	hsa:2319; Q14254	RHOB GTPase cycle; RND3 GTPase cycle; RHOC GTPase cycle; RHOA GTPase cycle; RND1 GTPase cycle; Regulation of necroptotic cell death; Synaptic adhesion-like molecules		8	0	1.477	0.930503	57.4	2.09872e+07	0	3.49334e+07	0	0	35.12	11.77	1.48124e+07	1.95021e+07	3.42974e+07	1.11347e+07	2.33565e+07	2.6921e+07	2.90037e+07	2.11375e+07	High	High	High
FALSE	High	Master Protein	Q9Y230	RuvB-like 2 OS=Homo sapiens OX=9606 GN=RUVBL2 PE=1 SV=3	0	FALSE	129.968	44	17	89	17	463	51.1	5.64	27653	17	cell organization and biogenesis;protein metabolism;DNA metabolism;other metabolic processes;stress response;other biological processes	other membranes;cytosol;cytoskeleton;nucleus;other cell component	nucleic acid binding activity;other molecular function	Pf06068, Pf17856	10856	ENSG00000183207	RUVBL2	B3KQ59; E7ETE5; hsa:10856; Q6FIB9; Q6PK27; Q9Y230; Q9Y361	Telomere Extension By Telomerase; HATs acetylate histones		2	0	2.351	0.956944	49.41	3.10088e+07	0	7.55968e+07	0	0	28.38	8.79	2.17418e+07	3.34319e+07	3.70694e+07	1.57815e+07	5.17595e+07	5.15617e+07	6.47227e+07	5.04587e+07	High	High	High
FALSE	High	Master Protein	P62195	26S proteasome regulatory subunit 8 OS=Homo sapiens OX=9606 GN=PSMC5 PE=1 SV=1	0	FALSE	127.61	51	18	114	17	406	45.6	7.55	37195	18	protein metabolism;other metabolic processes;other biological processes	cytosol;nucleus;other cell component	signal transduction activity or receptor binding;other molecular function	Pf00004, Pf16450, Pf17862	5705	ENSG00000087191	PSMC5	A8K3Z3; A8K763; hsa:5705; O35051; O43208; P47210; P52915; P52916; P62195	Regulation of expression of SLITs and ROBOs; FCERI mediated NF-kB activation; Downstream TCR signaling; Antigen processing: Ubiquitination & Proteasome degradation; Proteasome assembly; Ub-specific processing proteases; Separation of Sister Chromatids; The role of GTSE1 in G2/M progression after G2 checkpoint; Somitogenesis; Oxygen-dependent proline hydroxylation of Hypoxia-inducible Factor Alpha…		60	0	1.55	0.956401	48.93	4.32122e+07	0	6.90619e+07	0	0	27.83	4.62	2.78808e+07	4.32072e+07	5.48258e+07	2.29997e+07	5.14029e+07	4.79622e+07	5.32908e+07	4.18596e+07	High	High	High
FALSE	High	Master Protein	P30041	Peroxiredoxin-6 OS=Homo sapiens OX=9606 GN=PRDX6 PE=1 SV=3	0	FALSE	125.872	71	17	98	17	224	25	6.38	28658.9	17	other metabolic processes;stress response;other biological processes	non-structural extracellular;cytosol;mitochondrion;nucleus;other cytoplasmic organelle;other cell component	other molecular function	Pf00578, Pf10417	9588	ENSG00000117592	PRDX6	A8JZY7; hsa:9588; P30041; P32077; Q5TAH4; Q5ZEZ8	Detoxification of Reactive Oxygen Species; Neutrophil degranulation		2	0	2.51	0.948141	75.71	2.97735e+07	0	8.23323e+07	0	0	32.68	5.26	1.78887e+07	3.31688e+07	3.71428e+07	1.61168e+07	6.05339e+07	5.69293e+07	6.87015e+07	5.42077e+07	High	High	High
FALSE	High	Master Protein	P55084	Trifunctional enzyme subunit beta, mitochondrial OS=Homo sapiens OX=9606 GN=HADHB PE=1 SV=3	0	FALSE	122.234	35	17	89	17	474	51.3	9.41	25899.9	17	other metabolic processes;other biological processes	other membranes;mitochondrion;ER/Golgi	nucleic acid binding activity;other molecular function	Pf00108, Pf02803	3032	ENSG00000138029	HADHB	B2RB16; B4E2W0; hsa:3032; O14969; P55084; Q53TA6; Q96C77; Q9H3F5; Q9T2V8	Acyl chain remodeling of CL; mitochondrial fatty acid beta-oxidation of unsaturated fatty acids; Beta oxidation of decanoyl-CoA to octanoyl-CoA-CoA; Beta oxidation of octanoyl-CoA to hexanoyl-CoA; Beta oxidation of hexanoyl-CoA to butanoyl-CoA; Beta oxidation of myristoyl-CoA to lauroyl-CoA; Beta oxidation of lauroyl-CoA to decanoyl-CoA-CoA; Beta oxidation of palmitoyl-CoA to myristoyl-CoA		8	0	2.211	0.970902	53.09	3.41386e+07	0	6.79525e+07	0	0	37.78	8.34	2.17795e+07	3.68726e+07	4.48523e+07	14262301	5.00696e+07	4.76701e+07	5.96923e+07	4.35077e+07	High	High	High
FALSE	High	Master Protein	P33992	DNA replication licensing factor MCM5 OS=Homo sapiens OX=9606 GN=MCM5 PE=1 SV=5	0	FALSE	120.43	29	17	101	17	734	82.2	8.37	28345.5	17	cell organization and biogenesis;DNA metabolism;other metabolic processes;stress response;other biological processes	nucleus;other cell component	nucleic acid binding activity;other molecular function	Pf00493, Pf14551, Pf17207, Pf17855, Pf21933	4174	ENSG00000100297	MCM5	hsa:4174; O60785; P33992; Q14578; Q9BTJ4; Q9BWL8	Assembly of the pre-replicative complex; Orc1 removal from chromatin; Activation of ATR in response to replication stress; Activation of the pre-replicative complex; Unwinding of DNA		6	0	2.224	0.968483	51.17	2.0848e+07	0	4.75603e+07	0	0	38.71	9.9	1.07607e+07	2.21773e+07	2.81188e+07	1.04382e+07	31582473	3.21746e+07	4.06488e+07	3.2006e+07	High	High	High
FALSE	High	Master Protein	O43242	26S proteasome non-ATPase regulatory subunit 3 OS=Homo sapiens OX=9606 GN=PSMD3 PE=1 SV=2	0	FALSE	120.406	34	17	87	17	534	60.9	8.44	25045.7	17	protein metabolism;other metabolic processes;other biological processes	non-structural extracellular;cytosol;nucleus;other cell component	enzyme regulator activity	Pf01399, Pf08375	5709	ENSG00000108344	PSMD3	B3KMW9; B4DT72; hsa:5709; O43242; Q96EI2; Q9BQA4	FCERI mediated NF-kB activation; Downstream TCR signaling; ER-Phagosome pathway; Activation of NF-kappaB in B cells; Interleukin-1 signaling; Antigen processing: Ubiquitination & Proteasome degradation; Proteasome assembly; Ub-specific processing proteases; Separation of Sister Chromatids; The role of GTSE1 in G2/M progression after G2 checkpoint; Somitogenesis; Oxygen-dependent proline hydroxyla…		61	0	1.519	0.949179	73.3	2.6494e+07	0	4.58987e+07	0	0	32.18	6.63	1.77422e+07	2.59469e+07	3.76051e+07	1.30605e+07	3.22424e+07	3.20193e+07	3.82165e+07	2.99534e+07	High	High	High
FALSE	High	Master Protein	O60749	Sorting nexin-2 OS=Homo sapiens OX=9606 GN=SNX2 PE=1 SV=2	0	FALSE	117.632	39	19	79	17	519	58.4	5.12	19930.7	19	cell organization and biogenesis;transport	other membranes;cytosol;other cytoplasmic organelle;other cell component	signal transduction activity or receptor binding;other molecular function	Pf00787, Pf03700, Pf09325	6643	ENSG00000205302	SNX2	B3KN44; B4DEK4; B7Z408; hsa:6643; O43650; O60749; P82862; Q53XK8; Q597H6; Q9BTS8	Golgi Associated Vesicle Biogenesis		1	2	1.606	0.955847	63.32	1.86185e+07	0	2.93772e+07	0	0	29.37	9.44	1.18175e+07	1.90328e+07	2.38313e+07	9.82283e+06	2.15892e+07	1.94839e+07	2.62696e+07	1.98428e+07	High	High	High
FALSE	High	Master Protein	Q15046	Lysine--tRNA ligase OS=Homo sapiens OX=9606 GN=KARS1 PE=1 SV=3	0	FALSE	114.405	26	17	87	17	597	68	6.35	23422.5	17	protein metabolism;RNA metabolism OR transcription;other metabolic processes;signal transduction;other biological processes	non-structural extracellular;plasma membrane;other membranes;cytosol;mitochondrion;nucleus;other cell component	nucleic acid binding activity;other molecular function	Pf00152, Pf01336	3735	ENSG00000065427	KARS1	A8MSK1; D3DUK4; hsa:3735; O14946; Q15046; Q96J25; Q9HB23	Transcriptional and post-translational regulation of MITF-M expression and activity; Selenoamino acid metabolism; Cytosolic tRNA aminoacylation; Mitochondrial tRNA aminoacylation		4	0	2.668	0.929292	51.78	1.60688e+07	0	4.50052e+07	0	0	29.26	5.44	1.11334e+07	1.68479e+07	1.94392e+07	7.75909e+06	3.12667e+07	3.11448e+07	3.61451e+07	2.96071e+07	High	High	High
FALSE	High	Master Protein	P46063	ATP-dependent DNA helicase Q1 OS=Homo sapiens OX=9606 GN=RECQL PE=1 SV=3	0	FALSE	111.804	28	17	87	17	649	73.4	7.88	26045	17	cell organization and biogenesis;DNA metabolism;other metabolic processes;stress response	nucleus;other cell component	nucleic acid binding activity;other molecular function	Pf00270, Pf00271, Pf16124	5965	ENSG00000004700	RECQL	A8K6G2; hsa:5965; P46063			0	0	1.597	0.959179	54.09	3.64826e+07	0	6.52743e+07	0	0	41.44	7.94	2.22792e+07	3.91806e+07	5.51164e+07	1.58746e+07	4.39438e+07	4.71041e+07	5.26718e+07	4.11796e+07	High	High	High
FALSE	High	Master Protein	P49736	DNA replication licensing factor MCM2 OS=Homo sapiens OX=9606 GN=MCM2 PE=1 SV=4	0	FALSE	100.962	22	17	56	17	904	101.8	5.52	14598.8	17	cell cycle OR cell proliferation;cell organization and biogenesis;DNA metabolism;other metabolic processes;stress response;other biological processes	nucleus;other cell component	nucleic acid binding activity;other molecular function	Pf00493, Pf12619, Pf14551, Pf17207, Pf17855	4171	ENSG00000073111	MCM2	hsa:4171; P49736; Q14577; Q15023; Q8N2V1; Q969W7; Q96AE1; Q9BRM7	Assembly of the pre-replicative complex; Orc1 removal from chromatin; Activation of ATR in response to replication stress; Activation of the pre-replicative complex; Unwinding of DNA		6	0	2.25	0.968978	51.47	9.53759e+06	0	2.90086e+07	0	0	42.57	8.06	7.01201e+06	1.27775e+07	1.08737e+07	4.06205e+06	2.02316e+07	2.08783e+07	2.43729e+07	1.83491e+07	High	High	High
FALSE	High	Master Protein	P26639	Threonine--tRNA ligase 1, cytoplasmic OS=Homo sapiens OX=9606 GN=TARS1 PE=1 SV=3	0	FALSE	100.33	29	19	65	17	723	83.4	6.67	14817	19	protein metabolism;RNA metabolism OR transcription;other metabolic processes	cytosol	nucleic acid binding activity;other molecular function	Pf00587, Pf02824, Pf03129, Pf07973	6897	ENSG00000113407	TARS1	A8K8I1; B4DEG8; hsa:6897; P26639; Q96FP5; Q9BWA6	Cytosolic tRNA aminoacylation		1	2	2.049	0.998507	46.85	2.04614e+07	0	4.55184e+07	0	0	24.29	7.36	1.39175e+07	2.23335e+07	2.24044e+07	1.26192e+07	3.37423e+07	3.00022e+07	3.90547e+07	3.04801e+07	High	High	High
FALSE	High	Master Protein	Q02790	Peptidyl-prolyl cis-trans isomerase FKBP4 OS=Homo sapiens OX=9606 GN=FKBP4 PE=1 SV=3	0	FALSE	100.316	39	17	83	17	459	51.8	5.43	23689.3	17	cell organization and biogenesis;protein metabolism;other metabolic processes;transport;developmental processes;signal transduction;other biological processes	cytosol;cytoskeleton;mitochondrion;nucleus;other cell component	cytoskeletal activity;other molecular function	Pf00254, Pf00515	2288	ENSG00000004478	FKBP4	D3DUQ1; hsa:2288; Q02790; Q9UCP1; Q9UCV7	Estrogen-dependent gene expression; Potential therapeutics for SARS; HSP90 chaperone cycle for steroid hormone receptors (SHR) in the presence of ligand; Attenuation phase		5	0	2.009	0.999281	57.95	2.37313e+07	0	4.97683e+07	0	0	24.98	7.76	1.43469e+07	2.36074e+07	2.71688e+07	1.39979e+07	3.32975e+07	3.28488e+07	3.94459e+07	3.4674e+07	High	High	High
FALSE	High	Master Protein	P06756	Integrin alpha-V OS=Homo sapiens OX=9606 GN=ITGAV PE=1 SV=2	0	FALSE	99.019	19	17	58	17	1048	116	5.68	15440.3	17	cell adhesion;other metabolic processes;stress response;transport;developmental processes;signal transduction;other biological processes	plasma membrane;other membranes;cytosol;other cell component	signal transduction activity or receptor binding;transporter activity;other molecular function	Pf00357, Pf01839, Pf08441, Pf20805, Pf20806	3685	ENSG00000138448	ITGAV	A0AV67; B0LPF4; B7Z883; B7ZLX0; D3DPG8; E7EWZ6; hsa:3685; P06756; Q53SK4; Q59EB7; Q6LD15	Neutrophil degranulation; Integrin cell surface interactions; ECM proteoglycans; VEGFA-VEGFR2 Pathway; Signal transduction by L1; Turbulent (oscillatory, disturbed) flow shear stress activates signaling by PIEZO1 and integrins in endothelial cells; Syndecan interactions; Laminin interactions; Molecules associated with elastic fibres; TGF-beta receptor signaling activates SMADs; Cross-presentation…		13	0	2.025	0.999944	36.77	6.21362e+06	0	1.79096e+07	0	0	33.01	7.88	4.25094e+06	7.49988e+06	7.61285e+06	3.30004e+06	1.37143e+07	1.20895e+07	1.56122e+07	1.1504e+07	High	High	High
FALSE	High	Master Protein	P19338	Nucleolin OS=Homo sapiens OX=9606 GN=NCL PE=1 SV=3	0	FALSE	89.313	23	17	88	17	710	76.6	4.7	20623.7	17	developmental processes;other biological processes	plasma membrane;other membranes;nucleus;other cytoplasmic organelle;other cell component	nucleic acid binding activity;other molecular function	Pf00076	4691	ENSG00000115053	NCL	hsa:4691; P19338; Q53SK1; Q8NB06; Q9UCF0; Q9UDG1	Major pathway of rRNA processing in the nucleolus and cytosol; Respiratory syncytial virus (RSV) attachment and entry		2	0	3.064	0.795209	63.81	7.94401e+07	0	2.30497e+08	0	0	38.78	4.24	4.13562e+07	8.15727e+07	1.13756e+08	4.08775e+07	1.73202e+08	1.58558e+08	1.88638e+08	1.49342e+08	High	High	High
FALSE	High	Master Protein	Q92974	Rho guanine nucleotide exchange factor 2 OS=Homo sapiens OX=9606 GN=ARHGEF2 PE=1 SV=4	0	FALSE	89.112	20	17	51	17	986	111.5	7.27	12856.4	17	cell cycle OR cell proliferation;cell organization and biogenesis;stress response;transport;developmental processes;other biological processes	plasma membrane;other membranes;cytosol;cytoskeleton;ER/Golgi;other cell component	enzyme regulator activity;cytoskeletal activity;other molecular function	Pf00621, Pf17838	9181	ENSG00000116584	ARHGEF2	D3DVA6; hsa:9181; O75142; Q15079; Q5VY92; Q8TDA3; Q8WUG4; Q92974; Q9H023	RHOA GTPase cycle; NRAGE signals death through JNK; G alpha (12/13) signalling events; RHOB GTPase cycle		4	0	1.035	0.546274	59.92	1.36355e+07	0	1.74814e+07	0	0	41.35	12.5	8.29364e+06	1.50659e+07	1.87906e+07	5.53757e+06	1.3888e+07	1.22636e+07	1.30362e+07	9.1025e+06	High	High	High
FALSE	High	Master Protein	P26358	DNA (cytosine-5)-methyltransferase 1 OS=Homo sapiens OX=9606 GN=DNMT1 PE=1 SV=2	0	FALSE	76.595	13	17	37	17	1616	183.1	7.75	9070.07	17	cell organization and biogenesis;RNA metabolism OR transcription;other metabolic processes;other biological processes	nucleus;other cell component	nucleic acid binding activity;other molecular function	Pf00145, Pf01426, Pf02008, Pf06464, Pf12047	1786	ENSG00000130816	DNMT1	A0AV63; B7ZLW6; hsa:1786; P26358; Q9UHG5; Q9ULA2; Q9UMZ6	SUMOylation of DNA methylation proteins; NoRC negatively regulates rRNA expression; STAT3 nuclear events downstream of ALK signaling; PRC2 methylates histones and DNA; Defective pyroptosis; DNA methylation; Nuclear events stimulated by ALK signaling in cancer		7	0	2.626	0.948141	45.85	2.97546e+06	0	1.324e+07	0	0	51.53	12.33	2.28428e+06	4.63303e+06	3.24864e+06	1.2235e+06	1.03229e+07	9.39449e+06	9.76157e+06	6.87505e+06	Peak Found	High	High
FALSE	High	Master Protein	O75691	Small subunit processome component 20 homolog OS=Homo sapiens OX=9606 GN=UTP20 PE=1 SV=3	0	FALSE	70.092	7	17	54	17	2785	318.2	7.39	10731.3	17	RNA metabolism OR transcription;other metabolic processes;other biological processes	plasma membrane;other membranes;nucleus;other cell component		Pf07539, Pf20416	27340	ENSG00000120800	UTP20	hsa:27340; O75691; Q9H3H4	Major pathway of rRNA processing in the nucleolus and cytosol; rRNA modification in the nucleus and cytosol		2	0	1.581	0.948141	39.91	4.77602e+06	0	8.3382e+06	0	0	33.63	5.08	2.89565e+06	4.75557e+06	6.87708e+06	2.53442e+06	6.10701e+06	6.27303e+06	6.33939e+06	5.50962e+06	High	High	High
FALSE	High	Master Protein	P0DMV9	Heat shock 70 kDa protein 1B OS=Homo sapiens OX=9606 GN=HSPA1B PE=1 SV=1	0	FALSE	338.344	37	27	408	16	641	70	5.66	123893	27	protein metabolism;RNA metabolism OR transcription;other metabolic processes;stress response;other biological processes	non-structural extracellular;cytosol;cytoskeleton;mitochondrion;ER/Golgi;nucleus;other cell component	signal transduction activity or receptor binding;other molecular function	Pf00012	3303; 3304	ENSG00000204388; ENSG00000212866; ENSG00000224501; ENSG00000231555; ENSG00000232804	HSPA1B	B4E3B6; hsa:3303; hsa:3304; P08107; P0DMV9; P19790; Q5JQI4; Q5SP17; Q9UQL9; Q9UQM0	PKR-mediated signaling; HSP90 chaperone cycle for steroid hormone receptors (SHR) in the presence of ligand; Regulation of HSF1-mediated heat shock response; Neutrophil degranulation; Mitochondrial unfolded protein response (UPRmt); Attenuation phase		7	10	0.594	0.0627153	74.38	8.95889e+08	0	5.21785e+08	0	0	21.81	11.85	6.58029e+08	7.99948e+08	1.07997e+09	4.52628e+08	3.77229e+08	3.26431e+08	4.71089e+08	3.58258e+08	High	High	High
FALSE	High	Master Protein	Q9Y2X3	Nucleolar protein 58 OS=Homo sapiens OX=9606 GN=NOP58 PE=1 SV=1	0	FALSE	168.329	39	16	120	16	529	59.5	8.92	43373	16	RNA metabolism OR transcription;other metabolic processes;other biological processes	cytosol;nucleus;other cell component	nucleic acid binding activity;other molecular function	Pf01798, Pf08156	51602	ENSG00000055044	NOP58	hsa:51602; Q53SA4; Q6PK08; Q9P036; Q9UFN3; Q9Y2X3	Major pathway of rRNA processing in the nucleolus and cytosol; SUMOylation of RNA binding proteins; rRNA modification in the nucleus and cytosol		3	0	1.486	0.948141	65.77	2.89197e+07	0	4.18987e+07	0	0	37.49	10.53	1.36951e+07	2.70849e+07	4.07743e+07	1.63159e+07	2.76218e+07	3.11391e+07	3.43814e+07	2.56656e+07	High	High	High
FALSE	High	Master Protein	Q02880	DNA topoisomerase 2-beta OS=Homo sapiens OX=9606 GN=TOP2B PE=1 SV=3	0	FALSE	152.048	18	27	117	16	1626	183.2	8	28573.1	27	cell cycle OR cell proliferation;cell organization and biogenesis;DNA metabolism;other metabolic processes;stress response;developmental processes;other biological processes	cytosol;nucleus;other cell component	nucleic acid binding activity;other molecular function	Pf00204, Pf00521, Pf01751, Pf02518, Pf08070, Pf16898	7155	ENSG00000077097	TOP2B	hsa:7155; Q02880; Q13600; Q9UMG8; Q9UQP8	SUMOylation of DNA replication proteins		1	0	2.108	0.99664	64.65	6.14421e+06	0	1.69598e+07	0	0	47.44	3.7	3.4209e+06	8.2695e+06	8.926e+06	2.85607e+06	1.28391e+07	1.16318e+07	1.29364e+07	1.04363e+07	High	High	High
FALSE	High	Master Protein	P21589	5'-nucleotidase OS=Homo sapiens OX=9606 GN=NT5E PE=1 SV=1	0	FALSE	149.455	29	16	127	16	574	63.3	7.03	42505	16	cell adhesion;DNA metabolism;other metabolic processes;other biological processes	plasma membrane;other membranes;cytosol;nucleus	other molecular function	Pf00149, Pf02872	4907	ENSG00000135318	NT5E	B3KQI8; hsa:4907; O75520; P21589; Q5W116	Purinergic signaling in leishmaniasis infection; Purine catabolism; Pyrimidine catabolism; Nicotinate metabolism		4	0	4.154	0.399054	59.38	3.50626e+07	0	1.32405e+08	0	0	35.41	5.39	2.50611e+07	4.46056e+07	4.11179e+07	1.8021e+07	9.6454e+07	8.8717e+07	1.09276e+08	8.99615e+07	High	High	High
FALSE	High	Master Protein	Q01518	Adenylyl cyclase-associated protein 1 OS=Homo sapiens OX=9606 GN=CAP1 PE=1 SV=5	0	FALSE	148.683	36	18	95	16	475	51.9	8.06	26994.8	18	cell organization and biogenesis;transport;signal transduction;other biological processes	non-structural extracellular;plasma membrane;other membranes;cytoskeleton;other cytoplasmic organelle;other cell component	cytoskeletal activity;other molecular function	Pf01213, Pf08603, Pf21938	10487	ENSG00000131236	CAP1	hsa:10487; Q01518; Q53HR7; Q5T0S1; Q5T0S2; Q6I9U6	Neutrophil degranulation; Platelet degranulation ; Role of ABL in ROBO-SLIT signaling		3	2	3.327	0.695992	61.11	2.1196e+07	0	8.26423e+07	0	0	43.23	16.96	1.30293e+07	2.26144e+07	3.01537e+07	7.90472e+06	7.85467e+07	5.62139e+07	6.3559e+07	4.62903e+07	High	High	High
FALSE	High	Master Protein	P23284	Peptidyl-prolyl cis-trans isomerase B OS=Homo sapiens OX=9606 GN=PPIB PE=1 SV=2	0	FALSE	142.69	60	16	140	16	216	23.7	9.41	35572.4	16	protein metabolism;other metabolic processes;developmental processes;other biological processes	cytosol;ER/Golgi;nucleus;other cell component	other molecular function	Pf00160	5479	ENSG00000166794	PPIB	A8K534; hsa:5479; P23284; Q6IBH5; Q9BVK5	Collagen biosynthesis and modifying enzymes; SARS-CoV-1 activates/modulates innate immune responses		2	0	2.068	0.99504	62.39	1.14801e+08	0	2.3149e+08	0	0	28.43	12.64	8.08249e+07	1.11464e+08	1.36675e+08	5.11716e+07	1.65485e+08	1.57944e+08	2.18981e+08	1.54461e+08	High	High	High
FALSE	High	Master Protein	P17844	Probable ATP-dependent RNA helicase DDX5 OS=Homo sapiens OX=9606 GN=DDX5 PE=1 SV=1	0	FALSE	142.686	35	21	120	16	614	69.1	8.92	29623.4	21	RNA metabolism OR transcription;other metabolic processes;signal transduction;other biological processes	cytosol;nucleus;other cell component	nucleic acid binding activity;other molecular function	Pf00270, Pf00271, Pf08061	1655	ENSG00000108654	DDX5	B4DLW8; B5BU21; D3DU32; E7ETL9; hsa:1655; O75681; P17844; Q53Y61	Estrogen-dependent gene expression; SUMOylation of transcription cofactors; mRNA Splicing - Major Pathway; Replication of the SARS-CoV-1 genome; Replication of the SARS-CoV-2 genome		5	0	2.437	0.951048	63.58	3.12961e+07	0	7.66677e+07	0	0	36.6	4.7	1.78877e+07	3.32466e+07	4.29822e+07	1.55662e+07	5.812e+07	5.22768e+07	6.15277e+07	4.77927e+07	High	High	High
FALSE	High	Master Protein	P04075	Fructose-bisphosphate aldolase A OS=Homo sapiens OX=9606 GN=ALDOA PE=1 SV=2	0	FALSE	139.265	48	19	118	16	364	39.4	8.09	33269.7	19	cell organization and biogenesis;other metabolic processes;other biological processes	non-structural extracellular;cytosol;cytoskeleton;other cell component	cytoskeletal activity;other molecular function	Pf00274	226	ENSG00000149925	ALDOA	B4DXI7; hsa:226; P04075; Q6FH76; Q6FI10; Q96B15; Q9BWD9; Q9UCN2	Neutrophil degranulation; Glycolysis; Gluconeogenesis; Platelet degranulation		4	3	8.888	0.00663836	80.24	3.3371e+07	0	2.0988e+08	0	0	37.74	22.14	2.53739e+07	4.21041e+07	3.67869e+07	1.48809e+07	2.29425e+08	1.34082e+08	1.57634e+08	1.40383e+08	High	High	High
FALSE	High	Master Protein	Q99613	Eukaryotic translation initiation factor 3 subunit C OS=Homo sapiens OX=9606 GN=EIF3C PE=1 SV=1	0	FALSE	121.362	21	16	78	16	913	105.3	5.68	20821.9	16	cell organization and biogenesis;protein metabolism;other metabolic processes;other biological processes	cytosol;translational apparatus;other cell component	translation activity;nucleic acid binding activity;other molecular function	Pf01399, Pf05470	8663	ENSG00000184110	EIF3C	A8K7Z0; B2RXG3; B4E1D5; H3BRV0; hsa:8663; O00215; Q99613; Q9BW98	L13a-mediated translational silencing of Ceruloplasmin expression; Translation initiation complex formation; Formation of a pool of free 40S subunits; Formation of the ternary complex, and subsequently, the 43S complex; Ribosomal scanning and start codon recognition; GTP hydrolysis and joining of the 60S ribosomal subunit		6	0	3.968	0.446445	65.83	1.09895e+07	0	3.86358e+07	0	0	26.99	6.73	7.57621e+06	1.04544e+07	1.3474e+07	5.24014e+06	3.02226e+07	2.54255e+07	3.219e+07	2.4517e+07	High	High	High
FALSE	High	Master Protein	P05556	Integrin beta-1 OS=Homo sapiens OX=9606 GN=ITGB1 PE=1 SV=2	0	FALSE	116.651	20	16	116	16	798	88.4	5.39	40320.7	16	cell adhesion;cell cycle OR cell proliferation;cell organization and biogenesis;stress response;transport;developmental processes;signal transduction;other biological processes	plasma membrane;other membranes;other cytoplasmic organelle;other cell component	signal transduction activity or receptor binding;cytoskeletal activity;other molecular function	Pf00362, Pf07965, Pf07974, Pf08725, Pf17205, Pf18372	3688	ENSG00000150093	ITGB1	A8K6N2; D3DRX9; D3DRY3; D3DRY4; D3DRY5; hsa:3688; P05556; P78466; P78467; Q13089; Q13090; Q13091; Q13212; Q14622; Q14647; Q29RW2; Q7Z3V1; Q8WUM6	CHL1 interactions; Signal transduction by L1; Immunoregulatory interactions between a Lymphoid and a non-Lymphoid cell; Potential therapeutics for SARS; RAC1 GTPase cycle; RHOG GTPase cycle; RHO GTPases Activate Formins; HCMV Early Events; RAC2 GTPase cycle; RAC3 GTPase cycle; Integrin cell surface interactions; ECM proteoglycans; GPER1 signaling; Differentiation of keratinocytes in interfollicul…		30	0	3.363	0.68448	54.01	4.77216e+07	0	1.61255e+08	0	0	35.74	8.91	3.54066e+07	6.49267e+07	5.39122e+07	2.73762e+07	1.2612e+08	102066387	1.37502e+08	1.02344e+08	High	High	High
FALSE	High	Master Protein	P55884	Eukaryotic translation initiation factor 3 subunit B OS=Homo sapiens OX=9606 GN=EIF3B PE=1 SV=3	0	FALSE	108.281	23	16	81	16	814	92.4	5	23208.9	16	cell organization and biogenesis;protein metabolism;other metabolic processes;other biological processes	cytosol;translational apparatus;other cell component	nucleic acid binding activity;other molecular function	Pf00076, Pf08662	8662	ENSG00000106263	EIF3B	A4D208; hsa:8662; P55884; Q2NL77; Q9UMF9	L13a-mediated translational silencing of Ceruloplasmin expression; Translation initiation complex formation; Formation of a pool of free 40S subunits; Formation of the ternary complex, and subsequently, the 43S complex; Ribosomal scanning and start codon recognition; GTP hydrolysis and joining of the 60S ribosomal subunit		6	0	2.364	0.956401	43.1	1.89472e+07	0	4.69301e+07	0	0	25.31	9.85	1.34925e+07	2.0068e+07	2.23017e+07	1.02593e+07	3.5043e+07	2.94151e+07	4.10497e+07	3.11974e+07	High	High	High
FALSE	High	Master Protein	Q12797	Aspartyl/asparaginyl beta-hydroxylase OS=Homo sapiens OX=9606 GN=ASPH PE=1 SV=3	0	FALSE	106.276	26	16	69	16	758	85.8	5.01	19955.8	16	cell cycle OR cell proliferation;protein metabolism;other metabolic processes;transport;developmental processes;signal transduction;other biological processes	plasma membrane;other membranes;cytosol;ER/Golgi	other molecular function	Pf05118, Pf05279, Pf13432	444	ENSG00000198363	ASPH	A0A0A0MSK8; A6NDF4; A6NHI2; B4DIC9; B4E2K4; B7ZM95; E5RGP5; F5H667; hsa:444; Q12797; Q6NXR7; Q8TB28; Q9H291; Q9H2C4; Q9NRI0; Q9NRI1; Q9Y4J0	Stimuli-sensing channels; Protein hydroxylation; Ion homeostasis		3	0	1.882	0.999281	52.97	1.66223e+07	0	3.1575e+07	0	0	35.16	3.74	1.14547e+07	1.73117e+07	2.02181e+07	6.53577e+06	2.36843e+07	2.17589e+07	2.51248e+07	1.99526e+07	High	High	High
FALSE	High	Master Protein	P34897	Serine hydroxymethyltransferase, mitochondrial OS=Homo sapiens OX=9606 GN=SHMT2 PE=1 SV=3	0	FALSE	105.761	36	17	92	16	504	56	8.53	23397.7	17	cell organization and biogenesis;protein metabolism;other metabolic processes;stress response;other biological processes	other membranes;cytoskeleton;mitochondrion;nucleus;other cell component	other molecular function	Pf00464	6472	ENSG00000182199	SHMT2	B7Z9F1; E7EQ19; E7EU43; hsa:6472; O00740; P34897; Q8N1A5	Mitochondrial protein degradation; RHOG GTPase cycle; Metabolism of folate and pterines		3	1	1.219	0.799161	53.09	3.96064e+07	0	5.07038e+07	0	0	41.17	4.97	2.4576e+07	3.85673e+07	6.92524e+07	2.14912e+07	3.89524e+07	3.31997e+07	4.09805e+07	3.27616e+07	High	High	High
FALSE	High	Master Protein	Q13724	Mannosyl-oligosaccharide glucosidase OS=Homo sapiens OX=9606 GN=MOGS PE=1 SV=5	0	FALSE	105.332	23	16	86	16	837	91.9	8.9	21204.5	16	protein metabolism;other metabolic processes;other biological processes	other membranes;ER/Golgi	other molecular function	Pf03200, Pf16923	7841	ENSG00000115275	MOGS	A8K938; F5H6D0; hsa:7841; Q13724; Q17RN9; Q8TCT5	Maturation of spike protein; N-glycan trimming in the ER and Calnexin/Calreticulin cycle; Maturation of spike protein; Defective MOGS causes CDG-2b		4	0	1.862	0.999281	59.25	2.16412e+07	0	4.1557e+07	0	0	33.82	8.17	1.31757e+07	2.27827e+07	2.90731e+07	1.08784e+07	2.80668e+07	2.95735e+07	3.43462e+07	2.65853e+07	High	High	High
FALSE	High	Master Protein	P51659	Peroxisomal multifunctional enzyme type 2 OS=Homo sapiens OX=9606 GN=HSD17B4 PE=1 SV=3	0	FALSE	103.323	26	16	76	16	736	79.6	8.84	20093.8	16	other metabolic processes;developmental processes	cytosol;other cytoplasmic organelle	other molecular function	Pf00106, Pf01575, Pf02036, Pf22622	3295	ENSG00000133835	HSD17B4	B4DNV1; B4DVS5; E9PB82; F5HE57; hsa:3295; P51659	TYSND1 cleaves peroxisomal proteins; Synthesis of bile acids and bile salts via 7alpha-hydroxycholesterol; alpha-linolenic acid (ALA) metabolism; Beta-oxidation of pristanoyl-CoA; Beta-oxidation of very long chain fatty acids		6	0	1.458	0.929292	52.39	2.46791e+07	0	3.16569e+07	0	0	28.92	11.41	1.6911e+07	2.37058e+07	3.0188e+07	1.11592e+07	2.33579e+07	2.13352e+07	2.96024e+07	2.12971e+07	High	High	High
FALSE	High	Master Protein	Q9NTI5	Sister chromatid cohesion protein PDS5 homolog B OS=Homo sapiens OX=9606 GN=PDS5B PE=1 SV=1	0	FALSE	98.773	15	19	73	16	1447	164.6	8.47	17431.4	19	cell cycle OR cell proliferation;cell organization and biogenesis;other biological processes	cytosol;nucleus;other cell component	nucleic acid binding activity	Pf20168	23047	ENSG00000083642	PDS5B	hsa:23047; Q5R3S3; Q5W0K8; Q6NSC3; Q8IXT6; Q9H5N8; Q9NTI5; Q9Y2I5; Q9Y451	Separation of Sister Chromatids; Resolution of Sister Chromatid Cohesion; Establishment of Sister Chromatid Cohesion; Cohesin Loading onto Chromatin		4	0	1.573	0.955847	53.54	9.07926e+06	0	1.3886e+07	0	0	43	10.48	5.27308e+06	1.02526e+07	1.38783e+07	4.10508e+06	1.04083e+07	1.1084e+07	1.0567e+07	8.28431e+06	High	High	High
FALSE	High	Master Protein	Q9HAV4	Exportin-5 OS=Homo sapiens OX=9606 GN=XPO5 PE=1 SV=1	0	FALSE	94.232	16	16	63	16	1204	136.2	5.8	16573	16	RNA metabolism OR transcription;transport	cytosol;nucleus;other cell component	nucleic acid binding activity;other molecular function	Pf03810, Pf08389, Pf19273	57510	ENSG00000124571	XPO5	hsa:57510; Q5JTE6; Q96G48; Q96HN3; Q9BWM6; Q9BZV5; Q9H9M4; Q9HAV4; Q9NT89; Q9NW39; Q9ULC9	MicroRNA (miRNA) biogenesis		1	0	2.2	0.990873	65.79	4.50869e+06	0	1.02146e+07	0	0	29.1	6.41	2.15797e+06	3.89926e+06	5.34795e+06	2.75466e+06	7.59487e+06	7.93441e+06	7.81209e+06	6.70959e+06	High	High	High
FALSE	High	Master Protein	Q10471	Polypeptide N-acetylgalactosaminyltransferase 2 OS=Homo sapiens OX=9606 GN=GALNT2 PE=1 SV=1	0	FALSE	92.234	34	17	64	16	571	64.7	8.35	15820.4	17	protein metabolism;other metabolic processes	non-structural extracellular;other membranes;ER/Golgi;other cell component	other molecular function	Pf00535, Pf00652	2590	ENSG00000143641	GALNT2	A8K1Y3; B7Z8V8; C5HU00; hsa:2590; Q10471; Q9NPY4	COPI-independent Golgi-to-ER retrograde traffic; O-linked glycosylation of mucins		2	1	1.786	0.981687	49.04	1.39124e+07	0	2.67815e+07	0	0	24.49	12.81	9.46418e+06	1.34128e+07	1.7331e+07	7.51028e+06	1.75668e+07	1.8276e+07	2.41884e+07	1.78667e+07	High	High	High
FALSE	High	Master Protein	P52948	Nuclear pore complex protein Nup98-Nup96 OS=Homo sapiens OX=9606 GN=NUP98 PE=1 SV=4	0	FALSE	89.625	10	16	52	16	1817	197.5	6.4	11917.9	16	cell organization and biogenesis;protein metabolism;transport;other biological processes	other membranes;cytosol;nucleus;other cell component	nucleic acid binding activity;other molecular function	Pf04096, Pf12110, Pf21240	4928	ENSG00000110713	NUP98	hsa:4928; P52948; Q8IUT2; Q8WYB0; Q96E54; Q9H3Q4; Q9NT02; Q9UF57; Q9UHX0; Q9Y6J4; Q9Y6J5			0	0	1.157	0.703975	75.68	1.46223e+07	0	1.58512e+07	0	0	25.7	5.72	8.35873e+06	1.24158e+07	1.87897e+07	9.09927e+06	1.19734e+07	1.08472e+07	1.31443e+07	9.99765e+06	High	High	High
FALSE	High	Master Protein	Q15008	26S proteasome non-ATPase regulatory subunit 6 OS=Homo sapiens OX=9606 GN=PSMD6 PE=1 SV=1	0	FALSE	89.498	44	16	71	16	389	45.5	5.62	21338.9	16	protein metabolism;other metabolic processes	non-structural extracellular;cytosol;nucleus;other cell component		Pf01399, Pf10602, Pf21154	9861	ENSG00000163636	PSMD6	A8K2E0; E9PHI9; hsa:9861; Q15008; Q6UV22	Ub-specific processing proteases; RUNX1 regulates transcription of genes involved in differentiation of HSCs; Neutrophil degranulation; Separation of Sister Chromatids; The role of GTSE1 in G2/M progression after G2 checkpoint; FCERI mediated NF-kB activation; Downstream TCR signaling; Antigen processing: Ubiquitination & Proteasome degradation; Proteasome assembly; Somitogenesis; Oxygen-dependen…		61	0	2.905	0.842088	66.39	1.21557e+07	0	4.29339e+07	0	0	32.35	6.99	8.02567e+06	1.42379e+07	1.52369e+07	6.54875e+06	3.10996e+07	3.06377e+07	3.63031e+07	2.73278e+07	High	High	High
FALSE	High	Master Protein	Q8N163	Cell cycle and apoptosis regulator protein 2 OS=Homo sapiens OX=9606 GN=CCAR2 PE=1 SV=2	0	FALSE	87.214	21	16	54	16	923	102.8	5.22	12485.2	16	cell organization and biogenesis;RNA metabolism OR transcription;other metabolic processes;stress response;signal transduction;other biological processes	cytoskeleton;mitochondrion;nucleus;other cell component	enzyme regulator activity;other molecular function	Pf14443, Pf14444, Pf19256, Pf19257	57805	ENSG00000158941	CCAR2	A6NL03; B2RB79; D3DSR6; hsa:57805; Q6P0Q9; Q8N163; Q8N3G7; Q8N8M1; Q8TF34; Q9H9Q9; Q9HD12; Q9NT55	Regulation of HSF1-mediated heat shock response		1	0	1.421	0.907772	41.97	1.54368e+07	0	2.36785e+07	0	0	43.85	5.01	6.71391e+06	1.62776e+07	2.16278e+07	7.73522e+06	1.63832e+07	1.68824e+07	1.82581e+07	1.54269e+07	High	High	High
FALSE	High	Master Protein	P42345	Serine/threonine-protein kinase mTOR OS=Homo sapiens OX=9606 GN=MTOR PE=1 SV=1	0	FALSE	80.437	8	16	43	16	2549	288.7	7.17	10346.2	16	cell organization and biogenesis;protein metabolism;other metabolic processes;stress response;developmental processes;signal transduction;other biological processes	other membranes;cytosol;mitochondrion;ER/Golgi;nucleus;other cytoplasmic organelle;other cell component	translation activity;nucleic acid binding activity;kinase activity;other molecular function	Pf00454, Pf02259, Pf02260, Pf08771, Pf11865	2475	ENSG00000198793	MTOR	hsa:2475; P42345; Q4LE76; Q5TER1; Q6LE87; Q96QG3; Q9Y4I3	Amino acids regulate mTORC1; TP53 Regulates Metabolic Genes; Regulation of PTEN gene transcription; mTORC1-mediated signalling; Macroautophagy; Energy dependent regulation of mTOR by LKB1-AMPK; Constitutive Signaling by AKT1 E17K in Cancer; PIP3 activates AKT signaling; Regulation of TP53 Degradation; High laminar flow shear stress activates signaling by PIEZO1 and PECAM1:CDH5:KDR in endothelial …	TSLP signaling pathway	15	0	2.239	0.974672	64.29	1.88318e+06	0	5.96427e+06	0	0	51.72	12.09	677938	2.19972e+06	2.65237e+06	902904	4.5231e+06	4.60853e+06	4.48596e+06	3.28122e+06	Peak Found	High	High
FALSE	High	Master Protein	Q14573	Inositol 1,4,5-trisphosphate receptor type 3 OS=Homo sapiens OX=9606 GN=ITPR3 PE=1 SV=2	0	FALSE	77.54	7	16	36	16	2671	303.9	6.48	8424.02	16	cell organization and biogenesis;transport;signal transduction;other biological processes	plasma membrane;other membranes;cytosol;ER/Golgi;nucleus;other cell component	transporter activity;other molecular function	Pf00520, Pf01365, Pf02815, Pf08454, Pf08709	3710	ENSG00000096433	ITPR3	hsa:3710; Q14573; Q14649; Q5TAQ2	Ion homeostasis; Role of phospholipids in phagocytosis; FCERI mediated Ca+2 mobilization; FCGR3A-mediated IL10 synthesis; Antigen activates B Cell Receptor (BCR) leading to generation of second messengers; Sensory perception of sweet, bitter, and umami (glutamate) taste; Glucagon-like Peptide-1 (GLP1) regulates insulin secretion; Ca2+ pathway; VEGFR2 mediated cell proliferation; Elevation of cyto…		15	0	1.485	0.920342	59.11	3.92602e+06	0	7.96663e+06	0	0	27.1	6.79	2.31445e+06	3.363e+06	5.30808e+06	2.42174e+06	5.65541e+06	6.0821e+06	6.10523e+06	5.22241e+06	High	High	High
FALSE	High	Master Protein	Q13435	Splicing factor 3B subunit 2 OS=Homo sapiens OX=9606 GN=SF3B2 PE=1 SV=2	0	FALSE	75.079	21	16	42	16	895	100.2	5.67	9694.62	16	cell organization and biogenesis;RNA metabolism OR transcription;other metabolic processes	nucleus		Pf02037, Pf04037, Pf04046	10992	ENSG00000087365	SF3B2	A8K485; B4DT19; hsa:10992; Q13435; Q7L4T5; Q7Z627; Q969K1; Q96CM6; Q9BWD2	mRNA Splicing - Major Pathway; mRNA Splicing - Minor Pathway		2	0	3.97	0.457762	65.23	6.61245e+06	0	2.38568e+07	0	0	31.6	10.51	4.39204e+06	6.52916e+06	8.62822e+06	3.0428e+06	1.90641e+07	1.50247e+07	2.0684e+07	1.48193e+07	High	High	Peak Found
FALSE	High	Master Protein	P12268	Inosine-5'-monophosphate dehydrogenase 2 OS=Homo sapiens OX=9606 GN=IMPDH2 PE=1 SV=2	0	FALSE	188.089	31	16	136	15	514	55.8	6.9	44734.9	16	cell cycle OR cell proliferation;other metabolic processes;other biological processes	non-structural extracellular;cytosol;nucleus;other cell component	nucleic acid binding activity;other molecular function	Pf00478, Pf00571	3615	ENSG00000178035	IMPDH2	hsa:3615; P12268; Q6LEF3	Neutrophil degranulation; Potential therapeutics for SARS; Purine ribonucleoside monophosphate biosynthesis; Azathioprine ADME		4	1	2.313	0.960429	67.98	4.57242e+07	0	9.43462e+07	0	0	43.96	7.41	2.27609e+07	5.62678e+07	6.11719e+07	2.30799e+07	7.52062e+07	6.14496e+07	7.57784e+07	5.73826e+07	High	High	High
FALSE	High	Master Protein	P22626	Heterogeneous nuclear ribonucleoproteins A2/B1 OS=Homo sapiens OX=9606 GN=HNRNPA2B1 PE=1 SV=2	0	FALSE	187.482	42	16	171	15	353	37.4	8.95	48053.9	16	cell organization and biogenesis;RNA metabolism OR transcription;other metabolic processes;transport;other biological processes	non-structural extracellular;nucleus;other cell component	nucleic acid binding activity;other molecular function	Pf00076, Pf11627	3181	ENSG00000122566	HNRNPA2B1	A0A024RA27; A0A024RA61; A8K064; hsa:3181; P22626; P22627; Q9UC98; Q9UDJ2	Gene and protein expression by JAK-STAT signaling after Interleukin-12 stimulation; mRNA Splicing - Major Pathway; Processing of Capped Intron-Containing Pre-mRNA		3	1	3.764	0.527333	82.04	1.04017e+08	0	2.8875e+08	0	0	25.32	4.08	7.53449e+07	1.07953e+08	1.20364e+08	5.35476e+07	2.18143e+08	1.97567e+08	2.26494e+08	1.78809e+08	High	High	High
FALSE	High	Master Protein	P21796	Voltage-dependent anion-selective channel protein 1 OS=Homo sapiens OX=9606 GN=VDAC1 PE=1 SV=2	0	FALSE	185.752	63	16	178	15	283	30.8	8.54	47700.1	16	cell-cell signaling;other metabolic processes;stress response;transport;other biological processes	plasma membrane;other membranes;mitochondrion;other cell component	transporter activity;other molecular function	Pf01459	7416	ENSG00000213585	VDAC1	B3KVK4; D3DQ93; hsa:7416; P21796; Q5FVE7; Q9UIQ5; Q9UPL0	Ub-specific processing proteases; Mitochondrial protein import; PINK1-PRKN Mediated Mitophagy; Mitochondrial calcium ion transport; Pyruvate metabolism		5	1	1.371	0.911161	60.35	2.42222e+08	0	3.39436e+08	0	0	46.51	9.94	1.31768e+08	2.93344e+08	3.68342e+08	1.07565e+08	2.8332e+08	2.49286e+08	2.41787e+08	2.02928e+08	High	High	High
FALSE	High	Master Protein	Q16555	Dihydropyrimidinase-related protein 2 OS=Homo sapiens OX=9606 GN=DPYSL2 PE=1 SV=1	0	FALSE	173.477	45	18	103	15	572	62.3	6.38	33361.7	18	cell organization and biogenesis;other metabolic processes;transport;developmental processes;signal transduction;other biological processes	plasma membrane;other membranes;cytosol;cytoskeleton	other molecular function	Pf01979	1808	ENSG00000092964	DPYSL2	A8K5H2; B4DR31; D3DSS7; hsa:1808; O00424; Q16555	Recycling pathway of L1; CRMPs in Sema3A signaling		2	3	1.993	0.999944	52.51	2.1501e+07	0	4.92844e+07	0	0	33.56	8.03	1.43933e+07	2.52453e+07	2.69213e+07	1.09559e+07	3.76976e+07	3.19713e+07	4.23885e+07	3.19833e+07	High	High	High
FALSE	High	Master Protein	O00425	Insulin-like growth factor 2 mRNA-binding protein 3 OS=Homo sapiens OX=9606 GN=IGF2BP3 PE=1 SV=2	0	FALSE	163.48	39	18	143	15	579	63.7	8.87	40474.4	18	protein metabolism;other metabolic processes;transport;developmental processes;other biological processes	cytosol;nucleus;other cell component	nucleic acid binding activity;other molecular function	Pf00013, Pf00076	10643	ENSG00000136231	IGF2BP3	A0A4Z5; hsa:10643; O00425; Q63HM0; Q6MZZ2; Q86VB1	Insulin-like Growth Factor-2 mRNA Binding Proteins (IGF2BPs/IMPs/VICKZs) bind RNA		1	0	1.588	0.956944	37.52	2.80073e+07	0	4.47709e+07	0	0	25.55	7.42	1.93871e+07	2.56767e+07	3.89913e+07	1.61418e+07	3.31886e+07	3.1112e+07	3.90555e+07	2.93306e+07	High	High	High
FALSE	High	Master Protein	P11940	Polyadenylate-binding protein 1 OS=Homo sapiens OX=9606 GN=PABPC1 PE=1 SV=2	0	FALSE	163.069	35	23	127	15	636	70.6	9.5	35043.1	23	RNA metabolism OR transcription;other metabolic processes;other biological processes	cytosol;nucleus;other cell component	nucleic acid binding activity	Pf00076, Pf00658	26986	ENSG00000070756	PABPC1	hsa:26986; P11940; Q15097; Q93004	Deadenylation of mRNA; M-decay: degradation of maternal mRNAs by maternally stored factors; Regulation of expression of SLITs and ROBOs; AUF1 (hnRNP D0) binds and destabilizes mRNA; L13a-mediated translational silencing of Ceruloplasmin expression; Translation initiation complex formation; Nonsense Mediated Decay (NMD) enhanced by the Exon Junction Complex (EJC); Nonsense Mediated Decay (NMD) ind…		9	8	2.586	0.930548	71.76	5.64297e+07	0	1.37937e+08	0	0	34.45	9.6	3.86726e+07	6.59375e+07	6.90167e+07	2.68311e+07	1.1163e+08	8.54448e+07	1.12993e+08	8.46055e+07	High	High	High
FALSE	High	Master Protein	P62258	14-3-3 protein epsilon OS=Homo sapiens OX=9606 GN=YWHAE PE=1 SV=1	0	FALSE	156.667	65	18	154	15	255	29.2	4.74	47296.9	18	stress response;developmental processes;signal transduction;other biological processes	other membranes;cytosol;mitochondrion;ER/Golgi;nucleus;other cell component	other molecular function	Pf00244	7531	ENSG00000108953; ENSG00000274474	YWHAE	B3KY71; D3DTH5; hsa:7531; P29360; P42655; P62258; Q4VJB6; Q53XZ5; Q63631; Q7M4R4	TP53 Regulates Metabolic Genes; RAB GEFs exchange GTP for GDP on RABs; Regulation of HSF1-mediated heat shock response; Translocation of SLC2A4 (GLUT4) to the plasma membrane; Recruitment of NuMA to mitotic centrosomes; Regulation of PLK1 Activity at G2/M Transition; Loss of Nlp from mitotic centrosomes; Recruitment of mitotic centrosome proteins and complexes; Anchoring of the basal body to the …		20	2	3.46	0.647882	65.86	6.63898e+07	0	2.33413e+08	0	0	38	16.66	3.74789e+07	7.45949e+07	8.97286e+07	3.31716e+07	2.27474e+08	1.6528e+08	1.72443e+08	1.38392e+08	High	High	High
FALSE	High	Master Protein	O43390	Heterogeneous nuclear ribonucleoprotein R OS=Homo sapiens OX=9606 GN=HNRNPR PE=1 SV=1	0	FALSE	155.534	33	19	97	15	633	70.9	8.13	26438.7	19	RNA metabolism OR transcription;other metabolic processes	ER/Golgi;nucleus;other cell component	nucleic acid binding activity	Pf00076, Pf18360	10236	ENSG00000125944; ENSG00000282958	HNRNPR	hsa:10236; O43390; Q2L7G6; Q5TEH1; Q9BV64; S4R3J4	mRNA Splicing - Major Pathway; Processing of Capped Intron-Containing Pre-mRNA		2	4	2.178	0.97569	69.37	6.20553e+07	0	1.12738e+08	0	0	30.57	2.97	4.19714e+07	7.06378e+07	7.69035e+07	3.3207e+07	8.28811e+07	8.01357e+07	8.74713e+07	7.25183e+07	High	High	High
FALSE	High	Master Protein	P07195	L-lactate dehydrogenase B chain OS=Homo sapiens OX=9606 GN=LDHB PE=1 SV=2	0	FALSE	148.62	57	17	125	15	334	36.6	6.05	36482.3	17	other metabolic processes	other membranes;cytosol;mitochondrion;other cell component	other molecular function	Pf00056, Pf02866	3945	ENSG00000111716	LDHB	hsa:3945; P07195	Pyruvate metabolism		1	0	2.384	0.956401	81.37	7.0754e+07	0	1.65904e+08	0	0	23.91	10.8	5.46741e+07	6.00508e+07	9.57088e+07	3.70719e+07	1.38099e+08	1.0012e+08	1.34133e+08	1.03087e+08	High	High	High
FALSE	High	Master Protein	P00338	L-lactate dehydrogenase A chain OS=Homo sapiens OX=9606 GN=LDHA PE=1 SV=2	0	FALSE	138.489	54	17	121	15	332	36.7	8.27	35216.4	17	other metabolic processes	cytosol;mitochondrion;other cell component	other molecular function	Pf00056, Pf02866	3939	ENSG00000134333; ENSG00000288299	LDHA	B4DKQ2; B7Z5E3; D3DQY3; F8W819; hsa:3939; P00338; Q53G53; Q6IBM7; Q6ZNV1; Q9UDE8; Q9UDE9	Pyruvate metabolism; Regulation of pyruvate metabolism		2	3	6.962	0.0337479	99.04	6.35846e+07	0	3.7086e+08	0	0	28.34	12.94	4.32428e+07	6.70402e+07	7.83669e+07	3.28051e+07	3.51668e+08	2.49631e+08	2.75033e+08	2.50828e+08	High	High	High
FALSE	High	Master Protein	P05120	Plasminogen activator inhibitor 2 OS=Homo sapiens OX=9606 GN=SERPINB2 PE=1 SV=2	0	FALSE	134.022	40	15	75	15	415	46.6	5.63	22970.5	15	other biological processes	non-structural extracellular;plasma membrane;other membranes;other cell component	enzyme regulator activity	Pf00079	5055	ENSG00000197632	SERPINB2	hsa:5055; P05120; Q96E96	Dissolution of Fibrin Clot; Gene and protein expression by JAK-STAT signaling after Interleukin-12 stimulation		2	0	31.99	1.13166e-08	62.8	3.36538e+06	0	1.54056e+08	0	0	74.12	18.76	2.79319e+06	8.10358e+06	3.39868e+06	1.74367e+06	1.24823e+08	7.84109e+07	1.34884e+08	9.43795e+07	High	High	High
FALSE	High	Master Protein	P61247	40S ribosomal protein S3a OS=Homo sapiens OX=9606 GN=RPS3A PE=1 SV=2	0	FALSE	131.79	53	15	113	15	264	29.9	9.73	32968.9	15	protein metabolism;other metabolic processes;other biological processes	cytosol;ER/Golgi;translational apparatus;nucleus;other cell component	nucleic acid binding activity;other molecular function	Pf01015	6189	ENSG00000145425; ENSG00000292158	RPS3A	B2R4D4; D3DP05; hsa:6189; P33443; P49241; P61247	Regulation of expression of SLITs and ROBOs; L13a-mediated translational silencing of Ceruloplasmin expression; Translation initiation complex formation; Formation of a pool of free 40S subunits; Formation of the ternary complex, and subsequently, the 43S complex; Ribosomal scanning and start codon recognition; GTP hydrolysis and joining of the 60S ribosomal subunit; Major pathway of rRNA process…		18	0	2.554	0.936586	68.76	7.95606e+07	0	1.58328e+08	0	0	34.52	8.13	5.47366e+07	7.58433e+07	1.02271e+08	3.08713e+07	1.23998e+08	1.04499e+08	1.28003e+08	9.31149e+07	High	High	High
FALSE	High	Master Protein	Q14108	Lysosome membrane protein 2 OS=Homo sapiens OX=9606 GN=SCARB2 PE=1 SV=2	0	FALSE	128.457	32	15	126	15	478	54.3	5.14	36150.5	15	transport;other biological processes	plasma membrane;other membranes;ER/Golgi;other cytoplasmic organelle;other cell component	other molecular function	Pf01130	950	ENSG00000138760	SCARB2	B4DKD8; E7EM68; hsa:950; Q14108; Q53Y63	Cargo recognition for clathrin-mediated endocytosis		2	0	1.472	0.946168	62.07	5.10392e+07	0	7.85644e+07	0	0	24.43	5.43	3.33644e+07	4.44053e+07	6.92119e+07	3.09972e+07	5.63603e+07	5.34997e+07	6.47636e+07	5.25239e+07	High	High	High
FALSE	High	Master Protein	O75694	Nuclear pore complex protein Nup155 OS=Homo sapiens OX=9606 GN=NUP155 PE=1 SV=1	0	FALSE	128.353	13	15	68	15	1391	155.1	6.16	19731.6	15	cell-cell signaling;cell organization and biogenesis;RNA metabolism OR transcription;other metabolic processes;transport;other biological processes	other membranes;cytosol;nucleus	other molecular function	Pf03177, Pf08801	9631	ENSG00000113569	NUP155	hsa:9631; O75694; Q9UBE9; Q9UFL5	HCMV Late Events; HCMV Early Events; ISG15 antiviral mechanism; Transport of the SLBP independent Mature mRNA; Transport of the SLBP Dependant Mature mRNA; Transport of Mature mRNA Derived from an Intronless Transcript; Transport of Mature mRNA derived from an Intron-Containing Transcript; Rev-mediated nuclear export of HIV RNA; Transport of Ribonucleoproteins into the Host Nucleus; NS1 Mediated …		29	0	1.195	0.71788	52.08	2.41486e+07	0	2.78746e+07	0	0	34.75	4.91	1.35765e+07	2.25476e+07	3.58021e+07	1.36658e+07	2.00465e+07	1.87903e+07	2.26551e+07	1.88253e+07	High	High	High
FALSE	High	Master Protein	P43686	26S proteasome regulatory subunit 6B OS=Homo sapiens OX=9606 GN=PSMC4 PE=1 SV=2	0	FALSE	125.652	38	15	87	15	418	47.3	5.21	23825.6	15	protein metabolism;other metabolic processes;developmental processes;other biological processes	cytosol;nucleus;other cell component	other molecular function	Pf00004, Pf16450, Pf17862	5704	ENSG00000013275; ENSG00000281221	PSMC4	hsa:5704; P43686; Q96FV5; Q9UBM3; Q9UEX3	Regulation of RAS by GAPs; Regulation of expression of SLITs and ROBOs; FCERI mediated NF-kB activation; Downstream TCR signaling; Antigen processing: Ubiquitination & Proteasome degradation; Proteasome assembly; Ub-specific processing proteases; Separation of Sister Chromatids; The role of GTSE1 in G2/M progression after G2 checkpoint; Somitogenesis; Oxygen-dependent proline hydroxylation of Hyp…		60	0	2.001	0.999944	56.25	2.15238e+07	0	4.00877e+07	0	0	37.3	5.54	1.14962e+07	2.49553e+07	2.67141e+07	1.17109e+07	2.98318e+07	2.78453e+07	3.35504e+07	2.58547e+07	High	High	High
FALSE	High	Master Protein	P62333	26S proteasome regulatory subunit 10B OS=Homo sapiens OX=9606 GN=PSMC6 PE=1 SV=1	0	FALSE	125.184	42	15	118	15	389	44.1	7.49	34870.7	15	protein metabolism;other metabolic processes;stress response;other biological processes	cytosol;nucleus;other cell component	other molecular function	Pf00004, Pf16450, Pf17862	5706	ENSG00000100519	PSMC6	B2R975; hsa:5706; P49719; P62333; Q6IBU3; Q92524	Ub-specific processing proteases; The role of GTSE1 in G2/M progression after G2 checkpoint; RUNX1 regulates transcription of genes involved in differentiation of HSCs; FCERI mediated NF-kB activation; Downstream TCR signaling; Antigen processing: Ubiquitination & Proteasome degradation; Proteasome assembly; Separation of Sister Chromatids; Somitogenesis; Oxygen-dependent proline hydroxylation of…		61	0	1.587	0.956944	53.48	4.25708e+07	0	6.64833e+07	0	0	40.96	10.48	2.29852e+07	4.62715e+07	6.22864e+07	2.06947e+07	5.4205e+07	4.62048e+07	5.00442e+07	3.69381e+07	High	High	High
FALSE	High	Master Protein	Q9UHD8	Septin-9 OS=Homo sapiens OX=9606 GN=SEPTIN9 PE=1 SV=2	0	FALSE	120.169	32	15	81	15	586	65.4	8.97	25196.4	15	cell cycle OR cell proliferation;other biological processes	cytoskeleton;other cell component	other molecular function	Pf00735	10801	ENSG00000184640	SEPTIN9	A8K2V3; B3KPM0; B4DTL9; B4E0N2; B4E274; B7Z654; hsa:10801; Q96QF3; Q96QF4; Q96QF5; Q9HA04; Q9UG40; Q9UHD8; Q9Y5W4			0	0	2.197	0.977866	59.15	1.70451e+07	0	3.48165e+07	0	0	28.14	8.79	1.09271e+07	1.69636e+07	2.17856e+07	9.04959e+06	2.39534e+07	2.34209e+07	2.98097e+07	2.35627e+07	High	High	High
FALSE	High	Master Protein	P52789	Hexokinase-2 OS=Homo sapiens OX=9606 GN=HK2 PE=1 SV=2	0	FALSE	119.421	22	19	84	15	917	102.3	6.05	23240.3	19	cell organization and biogenesis;other metabolic processes;stress response;transport;other biological processes	other membranes;cytosol;cytoskeleton;mitochondrion;ER/Golgi;other cell component	kinase activity;other molecular function	Pf00349, Pf03727	3099	ENSG00000159399	HK2	D6W5J2; hsa:3099; P52789; Q8WU87; Q9UN82	Glycolysis		1	0	3.38	0.68806	55.07	5.43581e+06	0	2.27346e+07	0	0	55.89	11.36	3.16433e+06	7.49666e+06	7.82688e+06	1.72277e+06	1.79785e+07	1.53369e+07	1.763e+07	1.21324e+07	Peak Found	High	High
FALSE	High	Master Protein	P56192	Methionine--tRNA ligase, cytoplasmic OS=Homo sapiens OX=9606 GN=MARS1 PE=1 SV=2	0	FALSE	116.297	21	15	79	15	900	101.1	6.16	23885.4	15	protein metabolism;RNA metabolism OR transcription;other metabolic processes;other biological processes	cytosol;nucleus;other cell component	nucleic acid binding activity;other molecular function	Pf00043, Pf00458, Pf09334, Pf18485, Pf19303	4141	ENSG00000166986	MARS1	B3KVK7; hsa:4141; P56192; Q14895; Q53H14; Q96A15; Q96BZ0; Q9NSE0	Cytosolic tRNA aminoacylation; Transcriptional and post-translational regulation of MITF-M expression and activity; Selenoamino acid metabolism		3	0	1.628	0.956944	51.22	2.43986e+07	0	3.38106e+07	0	0	40.09	9.69	1.35512e+07	2.7981e+07	3.37462e+07	1.19123e+07	2.39354e+07	2.46873e+07	2.93709e+07	2.09849e+07	High	High	High
FALSE	High	Master Protein	O75955	Flotillin-1 OS=Homo sapiens OX=9606 GN=FLOT1 PE=1 SV=3	0	FALSE	114.635	45	15	58	15	427	47.3	7.49	18126.1	15	cell organization and biogenesis;stress response;transport;developmental processes;signal transduction;other biological processes	plasma membrane;other membranes;cytoskeleton;other cytoplasmic organelle;other cell component	signal transduction activity or receptor binding;other molecular function	Pf01145	10211	ENSG00000137312; ENSG00000206379; ENSG00000206480; ENSG00000230143; ENSG00000232280	FLOT1	B4DVY7; hsa:10211; O75955; Q969J8; Q9UHW1; Q9UNV8	RHOA GTPase cycle; RHOC GTPase cycle; RHOB GTPase cycle; Regulation of necroptotic cell death; Synaptic adhesion-like molecules		6	0	1.196	0.701869	51.97	1.50845e+07	0	2.08224e+07	0	0	38	15.61	9.71807e+06	1.53561e+07	2.41718e+07	7.5927e+06	1.69189e+07	1.70354e+07	1.46173e+07	1.1526e+07	High	High	High
FALSE	High	Master Protein	Q9NR30	Nucleolar RNA helicase 2 OS=Homo sapiens OX=9606 GN=DDX21 PE=1 SV=5	0	FALSE	110.344	26	18	77	15	783	87.3	9.28	19475.8	18	cell organization and biogenesis;RNA metabolism OR transcription;other metabolic processes;stress response;other biological processes	cytosol;mitochondrion;nucleus;other cell component	enzyme regulator activity;nucleic acid binding activity;other molecular function	Pf00270, Pf00271, Pf08152	9188	ENSG00000165732	DDX21	B2RDL0; hsa:9188; Q13436; Q5VX41; Q68D35; Q9NR30	B-WICH complex positively regulates rRNA expression; Major pathway of rRNA processing in the nucleolus and cytosol		2	3	2.189	0.978359	66.99	1.60655e+07	0	3.35124e+07	0	0	38.22	7.09	8.39257e+06	1.74106e+07	2.13571e+07	8.16091e+06	2.59244e+07	21660473	2.80433e+07	2.15041e+07	High	High	High
FALSE	High	Master Protein	Q9UNM6	26S proteasome non-ATPase regulatory subunit 13 OS=Homo sapiens OX=9606 GN=PSMD13 PE=1 SV=2	0	FALSE	109.903	45	15	93	15	376	42.9	5.81	24881.8	15	cell cycle OR cell proliferation;cell organization and biogenesis;protein metabolism;other metabolic processes	non-structural extracellular;cytosol;nucleus;other cell component	other molecular function	Pf01399, Pf22037	5719	ENSG00000185627	PSMD13	B3KT15; hsa:5719; O75831; Q53XU2; Q9UNM6; Q9UNV3	Interleukin-1 signaling; Neutrophil degranulation; ER-Phagosome pathway; Antigen processing: Ubiquitination & Proteasome degradation; Downstream TCR signaling; RUNX1 regulates transcription of genes involved in differentiation of HSCs; Separation of Sister Chromatids; Neddylation; FCERI mediated NF-kB activation; Proteasome assembly; Ub-specific processing proteases; The role of GTSE1 in G2/M pro…		61	0	1.717	0.977612	66.55	4.66265e+07	0	6.73378e+07	0	0	43.03	4.39	2.81225e+07	5.40027e+07	6.47968e+07	1.89634e+07	4.93711e+07	4.74738e+07	5.35394e+07	4.23041e+07	High	High	High
FALSE	High	Master Protein	Q13045	Protein flightless-1 homolog OS=Homo sapiens OX=9606 GN=FLII PE=1 SV=2	0	FALSE	106.491	15	15	61	15	1269	144.7	6.05	16795.8	15	cell organization and biogenesis;other biological processes	cytosol;cytoskeleton;nucleus;other cell component	cytoskeletal activity;other molecular function	Pf00560, Pf00626, Pf12799, Pf13855	2314	ENSG00000177731; ENSG00000284571	FLII	B4DIL0; F5H407; hsa:2314; J3QLG3; Q13045			0	0	1.686	0.96339	54.05	7.66434e+06	0	1.50302e+07	0	0	43.32	12.65	3.95352e+06	9.47778e+06	1.02726e+07	3.86157e+06	1.21013e+07	8.69713e+06	1.26785e+07	9.26658e+06	High	High	High
FALSE	High	Master Protein	P00367	Glutamate dehydrogenase 1, mitochondrial OS=Homo sapiens OX=9606 GN=GLUD1 PE=1 SV=2	0	FALSE	106.362	32	15	98	15	558	61.4	7.8	27878.4	15	other metabolic processes;other biological processes	mitochondrion;ER/Golgi;other cell component	other molecular function	Pf00208, Pf02812	2746	ENSG00000148672	GLUD1	B3KV55; B4DGN5; hsa:2746; P00367; Q5TBU3	Transcriptional activation of mitochondrial biogenesis; Mitochondrial protein degradation; Glutamate and glutamine metabolism		3	0	1.893	0.999944	51.62	2.26759e+07	0	4.16347e+07	0	0	33.29	7.33	1.52613e+07	2.20972e+07	3.22473e+07	1.06931e+07	3.13939e+07	2.82495e+07	3.62446e+07	2.74084e+07	High	High	High
FALSE	High	Master Protein	P40763	Signal transducer and activator of transcription 3 OS=Homo sapiens OX=9606 GN=STAT3 PE=1 SV=2	0	FALSE	106.06	24	15	50	15	770	88	6.3	13532.5	15	cell cycle OR cell proliferation;RNA metabolism OR transcription;other metabolic processes;stress response;transport;developmental processes;signal transduction;other biological processes	plasma membrane;other membranes;cytosol;nucleus;other cell component	signal transduction activity or receptor binding;nucleic acid binding activity;other molecular function	Pf00017, Pf01017, Pf02864, Pf02865, Pf21354	6774	ENSG00000168610	STAT3	A8K7B8; hsa:6774; K7ENL3; O14916; P40763; Q9BW54	Senescence-Associated Secretory Phenotype (SASP); Interleukin-4 and Interleukin-13 signaling; Cytoprotection by HMOX1; PKR-mediated signaling; Signaling by CSF1 (M-CSF) in myeloid cells; Interleukin-7 signaling; Signaling by SCF-KIT; Downstream signal transduction; Signaling by phosphorylated juxtamembrane, extracellular and kinase domain KIT mutants; Signaling by PDGFRA transmembrane, juxtamembr…		38	0	1.559	0.956401	55.19	9.07822e+06	0	1.77549e+07	0	0	27.87	6.99	6.00326e+06	9.28435e+06	1.15068e+07	4.81759e+06	1.24166e+07	1.3477e+07	1.35053e+07	1.17262e+07	High	High	High
FALSE	High	Master Protein	Q9Y262	Eukaryotic translation initiation factor 3 subunit L OS=Homo sapiens OX=9606 GN=EIF3L PE=1 SV=1	0	FALSE	106.045	32	15	62	15	564	66.7	6.34	18130.8	15	cell organization and biogenesis;protein metabolism;other metabolic processes;other biological processes	cytosol;translational apparatus;nucleus;other cell component	nucleic acid binding activity	Pf10255	51386	ENSG00000100129	EIF3L	B2RDG6; B4DYB2; G8JLH4; hsa:51386; Q53HQ1; Q53HT4; Q5QTR1; Q5TI15; Q6ICD2; Q9Y262	L13a-mediated translational silencing of Ceruloplasmin expression; Formation of a pool of free 40S subunits; GTP hydrolysis and joining of the 60S ribosomal subunit; Translation initiation complex formation; Formation of the ternary complex, and subsequently, the 43S complex; Ribosomal scanning and start codon recognition		6	0	2.624	0.929292	51.82	1.46068e+07	0	3.76932e+07	0	0	33.45	6.33	9.82584e+06	1.4241e+07	1.93479e+07	6.27435e+06	2.93867e+07	2.49911e+07	3.1311e+07	2.39401e+07	High	High	High
FALSE	High	Master Protein	Q12931	Heat shock protein 75 kDa, mitochondrial OS=Homo sapiens OX=9606 GN=TRAP1 PE=1 SV=3	0	FALSE	105.186	26	16	90	15	704	80.1	8.21	25745.1	16	protein metabolism;other metabolic processes;other biological processes	other membranes;mitochondrion;nucleus;other cell component	signal transduction activity or receptor binding;other molecular function	Pf00183	10131	ENSG00000126602	TRAP1	B4DR68; D3DUC8; F5H897; hsa:10131; O43642; O75235; Q12931; Q9UHL5	Respiratory electron transport; Citric acid cycle (TCA cycle)		2	0	1.124	0.64136	46.29	2.3886e+07	0	2.91706e+07	0	0	31.98	11.66	1.68084e+07	2.22618e+07	3.667e+07	1.26871e+07	2.09583e+07	1.9559e+07	2.70877e+07	1.98062e+07	High	High	High
FALSE	High	Master Protein	P17655	Calpain-2 catalytic subunit OS=Homo sapiens OX=9606 GN=CAPN2 PE=1 SV=6	0	FALSE	102.206	22	15	94	15	700	79.9	4.98	26290.9	15	protein metabolism;other metabolic processes;stress response;developmental processes;other biological processes	plasma membrane;other membranes;cytosol;cytoskeleton;ER/Golgi;nucleus;other cytoplasmic organelle;other cell component	cytoskeletal activity;other molecular function	Pf00648, Pf01067, Pf13833	824	ENSG00000162909	CAPN2	A6NDG7; B7ZA96; E7ES58; hsa:824; P17655; Q16738; Q6PJT3; Q8WU26; Q9HBB1	Degradation of the extracellular matrix; High laminar flow shear stress activates signaling by PIEZO1 and PECAM1:CDH5:KDR in endothelial cells; Turbulent (oscillatory, disturbed) flow shear stress activates signaling by PIEZO1 and integrins in endothelial cells; Deregulated CDK5 triggers multiple neurodegenerative pathways in Alzheimer's disease models		4	0	2.294	0.962979	56.84	1.76293e+07	0	3.61654e+07	0	0	23.14	8.74	1.19665e+07	1.66089e+07	2.21085e+07	9.8873e+06	2.56751e+07	2.33931e+07	30813354	2.52867e+07	High	High	High
FALSE	High	Master Protein	P20592	Interferon-induced GTP-binding protein Mx2 OS=Homo sapiens OX=9606 GN=MX2 PE=1 SV=1	0	FALSE	94.701	26	16	69	15	715	82	8.76	18286.1	16	stress response;transport;other biological processes	other membranes;cytosol;cytoskeleton;nucleus;other cell component	cytoskeletal activity;other molecular function	Pf00350, Pf01031, Pf02212	4600	ENSG00000183486	MX2	B7Z5D3; D3DSI7; hsa:4600; P20592	ISG15 antiviral mechanism; Interferon alpha/beta signaling		2	0	1.351	0.881292	56.8	1.28205e+07	0	1.77845e+07	0	0	44.96	19.28	8.753e+06	1.73435e+07	1.57398e+07	5.31995e+06	1.39611e+07	1.5928e+07	1.1212e+07	1.12455e+07	High	High	High
FALSE	High	Master Protein	P55265	Double-stranded RNA-specific adenosine deaminase OS=Homo sapiens OX=9606 GN=ADAR PE=1 SV=4	0	FALSE	94.255	16	15	50	15	1226	136	8.65	13798.5	15	cell organization and biogenesis;RNA metabolism OR transcription;other metabolic processes;stress response;transport;developmental processes;other biological processes	cytosol;nucleus;other cell component	nucleic acid binding activity;other molecular function	Pf00035, Pf02137, Pf02295	103	ENSG00000160710	ADAR	B1AQQ9; B1AQR0; D3DV76; hsa:103; O15223; O43859; O43860; P55265; Q9BYM3; Q9BYM4	PKR-mediated signaling; Interferon alpha/beta signaling; C6 deamination of adenosine; Formation of editosomes by ADAR proteins		4	0	1.48	0.932683	57.3	8.4478e+06	0	1.54734e+07	0	0	35.45	5.17	4.97143e+06	9.26448e+06	1.12448e+07	4.28577e+06	1.04999e+07	1.05942e+07	1.19002e+07	1.02887e+07	High	High	High
FALSE	High	Master Protein	Q02818	Nucleobindin-1 OS=Homo sapiens OX=9606 GN=NUCB1 PE=1 SV=4	0	FALSE	93.824	44	15	43	15	461	53.8	5.25	11879.4	15	signal transduction	ER/Golgi	enzyme regulator activity;nucleic acid binding activity;other molecular function		4924	ENSG00000104805	NUCB1	B2RD64; hsa:4924; Q02818; Q15838; Q7Z4J7; Q9BUR1	Regulation of Insulin-like Growth Factor (IGF) transport and uptake by Insulin-like Growth Factor Binding Proteins (IGFBPs); Post-translational protein phosphorylation		2	0	2.065	0.999515	40.68	5.61868e+06	0	1.69115e+07	0	0	32.02	6.01	3.08174e+06	6.10352e+06	6.56239e+06	3.24863e+06	1.36042e+07	1.15148e+07	1.29934e+07	1.0355e+07	High	High	High
FALSE	High	Master Protein	Q12906	Interleukin enhancer-binding factor 3 OS=Homo sapiens OX=9606 GN=ILF3 PE=1 SV=3	0	FALSE	93.271	19	15	50	15	894	95.3	8.76	13437.2	15	protein metabolism;RNA metabolism OR transcription;other metabolic processes;stress response;other biological processes	cytosol;mitochondrion;nucleus;other cell component	nucleic acid binding activity;other molecular function	Pf00035, Pf07528, Pf20965	3609	ENSG00000129351	ILF3	A8K6F2; G5E9M5; hsa:3609; O43409; Q12906; Q6P1X1; Q86XY7; Q99544; Q99545; Q9BZH4; Q9BZH5; Q9NQ95; Q9NQ96; Q9NQ97; Q9NQ98; Q9NQ99; Q9NQA0; Q9NQA1; Q9NQA2; Q9NRN2; Q9NRN3; Q9NRN4; Q9UMZ9; Q9UN00; Q9UN84; Q9UNA2	PKR-mediated signaling; Regulation of CDH11 gene transcription		2	0	6.47	0.0359505	71.98	4.2089e+06	0	3.56491e+07	0	0	40.93	12.76	2.85837e+06	4.95648e+06	5.19471e+06	1.60637e+06	3.05084e+07	2.05022e+07	2.7885e+07	2.28955e+07	Peak Found	High	High
FALSE	High	Master Protein	Q6NUK1	Calcium-binding mitochondrial carrier protein SCaMC-1 OS=Homo sapiens OX=9606 GN=SLC25A24 PE=1 SV=2	0	FALSE	92.078	34	15	69	15	477	53.3	6.33	21356.2	15	stress response;transport;other biological processes	other membranes;mitochondrion	transporter activity;other molecular function	Pf00153, Pf13499	29957	ENSG00000085491; ENSG00000284468	SLC25A24	B7ZAI9; hsa:29957; Q5T331; Q5T485; Q6NUK1; Q6PJJ9; Q705K4; Q9P129			0	0	1.711	0.968483	45.13	2.20048e+07	0	3.49579e+07	0	0	25.17	8.73	1.61332e+07	1.96841e+07	2.57072e+07	9.77622e+06	2.63465e+07	2.3358e+07	3.10381e+07	2.30242e+07	High	High	High
FALSE	High	Master Protein	P23396	40S ribosomal protein S3 OS=Homo sapiens OX=9606 GN=RPS3 PE=1 SV=2	0	FALSE	90.022	55	15	103	15	243	26.7	9.66	25504.6	15	cell cycle OR cell proliferation;cell organization and biogenesis;protein metabolism;DNA metabolism;other metabolic processes;stress response;other biological processes	plasma membrane;other membranes;cytosol;cytoskeleton;mitochondrion;ER/Golgi;translational apparatus;nucleus;other cell component	cytoskeletal activity;nucleic acid binding activity;other molecular function	Pf00189, Pf07650	6188	ENSG00000149273	RPS3	B2R7N5; hsa:6188; J3KN86; P23396; Q498B5; Q8NI95	Response of EIF2AK4 (GCN2) to amino acid deficiency; Regulation of expression of SLITs and ROBOs; L13a-mediated translational silencing of Ceruloplasmin expression; Translation initiation complex formation; Formation of a pool of free 40S subunits; Formation of the ternary complex, and subsequently, the 43S complex; Ribosomal scanning and start codon recognition; GTP hydrolysis and joining of the…		18	0	1.905	0.999944	55	7.18356e+07	0	1.49201e+08	0	0	29.06	11.22	5.03092e+07	7.86243e+07	8.59753e+07	3.65409e+07	9.81519e+07	9.88258e+07	1.29355e+08	1.02548e+08	High	High	High
FALSE	High	Master Protein	Q08945	FACT complex subunit SSRP1 OS=Homo sapiens OX=9606 GN=SSRP1 PE=1 SV=1	0	FALSE	84.289	23	15	82	15	709	81	6.87	20429.1	15	cell organization and biogenesis;DNA metabolism;other metabolic processes;stress response;other biological processes	nucleus	nucleic acid binding activity;other molecular function	Pf00505, Pf03531, Pf08512, Pf17292, Pf21092, Pf21103	6749	ENSG00000149136	SSRP1	hsa:6749; Q08945; Q5BJG8	Regulation of TP53 Activity through Phosphorylation; Formation of RNA Pol II elongation complex ; Formation of HIV elongation complex in the absence of HIV Tat; Formation of HIV-1 elongation complex containing HIV-1 Tat; Pausing and recovery of Tat-mediated HIV elongation; Tat-mediated HIV elongation arrest and recovery; HIV elongation arrest and recovery; Pausing and recovery of HIV elongation; …		12	0	1.718	0.977612	53.03	2.60223e+07	0	5.01154e+07	0	0	27.27	8.4	1.89412e+07	2.18545e+07	3.99097e+07	1.6372e+07	3.54315e+07	3.34124e+07	4.3183e+07	3.42208e+07	High	High	High
FALSE	High	Master Protein	P07942	Laminin subunit beta-1 OS=Homo sapiens OX=9606 GN=LAMB1 PE=1 SV=2	0	FALSE	81.509	10	15	48	15	1786	197.9	4.94	12113.2	15	cell adhesion;cell organization and biogenesis;developmental processes;other biological processes	non-structural extracellular;extracellular matrix;ER/Golgi;other cell component	extracellular structural activity;other molecular function	Pf00053, Pf00055, Pf21199	3912	ENSG00000091136	LAMB1	hsa:3912; P07942; Q14D91	Regulation of Insulin-like Growth Factor (IGF) transport and uptake by Insulin-like Growth Factor Binding Proteins (IGFBPs); Post-translational protein phosphorylation; Degradation of the extracellular matrix; ECM proteoglycans; Non-integrin membrane-ECM interactions; L1CAM interactions; Laminin interactions; MET activates PTK2 signaling; EGR2 and SOX10-mediated initiation of Schwann cell myelina…		9	0	1.706	0.976808	54.23	8.732e+06	0	1.8484e+07	0	0	29.54	4.83	7.21627e+06	9.9178e+06	8.8564e+06	4.17624e+06	1.4409e+07	1.22565e+07	14686254	1.16649e+07	High	High	High
FALSE	High	Master Protein	O94906	Pre-mRNA-processing factor 6 OS=Homo sapiens OX=9606 GN=PRPF6 PE=1 SV=1	0	FALSE	79.329	18	15	54	15	941	106.9	8.25	13082	15	cell organization and biogenesis;RNA metabolism OR transcription;other metabolic processes;other biological processes	nucleus	nucleic acid binding activity;other molecular function	Pf06424, Pf13432, Pf14559	24148	ENSG00000101161	PRPF6	B2RAR5; B3KMC6; hsa:24148; O94906; O95109; Q5VXS5; Q9H3Z1; Q9H4T9; Q9H4U8; Q9NTE6	mRNA Splicing - Major Pathway; mRNA Splicing - Minor Pathway		2	0	1.423	0.905816	52.87	8.36221e+06	0	1.34299e+07	0	0	40.25	6.11	4.39133e+06	8.36983e+06	1.2866e+07	4.41443e+06	9.73173e+06	9.81838e+06	1.05715e+07	8.26164e+06	High	High	High
FALSE	High	Master Protein	Q9BTU6	Phosphatidylinositol 4-kinase type 2-alpha OS=Homo sapiens OX=9606 GN=PI4K2A PE=1 SV=1	0	FALSE	76.914	34	15	62	15	479	54	8.29	13871.9	15	cell organization and biogenesis;other metabolic processes	plasma membrane;other membranes;cytosol;mitochondrion;ER/Golgi;other cytoplasmic organelle;other cell component	kinase activity;other molecular function	Pf00454	55361	ENSG00000155252	PI4K2A	D3DR59; hsa:55361; Q9BTU6; Q9NSG8	Synthesis of PIPs at the plasma membrane; Synthesis of PIPs at the Golgi membrane; Synthesis of PIPs at the early endosome membrane		3	0	1.177	0.717405	42.04	1.54763e+07	0	1.71379e+07	0	0	26.81	9.13	8.65627e+06	1.39732e+07	1.91709e+07	9.05711e+06	1.17326e+07	1.15779e+07	1.47488e+07	1.15489e+07	High	High	High
FALSE	High	Master Protein	P19525	Interferon-induced, double-stranded RNA-activated protein kinase OS=Homo sapiens OX=9606 GN=EIF2AK2 PE=1 SV=2	0	FALSE	76.392	24	15	71	15	551	62.1	8.4	16967.3	15	protein metabolism;other metabolic processes;stress response;signal transduction;other biological processes	cytosol;translational apparatus;nucleus;other cell component	enzyme regulator activity;nucleic acid binding activity;kinase activity;other molecular function	Pf00035, Pf00069	5610	ENSG00000055332	EIF2AK2	A8K3P0; D6W584; E9PC80; hsa:5610; P19525; Q52M43; Q7Z6F6; Q9UIR4	ISG15 antiviral mechanism; PKR-mediated signaling; Interferon alpha/beta signaling; Evasion by RSV of host interferon responses; Inhibition of PKR; SUMOylation of immune response proteins		6	0	2.005	0.999944	60.07	1.27491e+07	0	2.71131e+07	0	0	28.6	11.52	8.00933e+06	1.42544e+07	1.44745e+07	7.58316e+06	1.79564e+07	2.17307e+07	2.09132e+07	1.76589e+07	High	High	High
FALSE	High	Master Protein	P07686	Beta-hexosaminidase subunit beta OS=Homo sapiens OX=9606 GN=HEXB PE=1 SV=4	0	FALSE	75.251	29	17	79	15	556	63.1	6.76	17779.7	17	cell organization and biogenesis;protein metabolism;other metabolic processes;developmental processes;other biological processes	non-structural extracellular;other cytoplasmic organelle;other cell component	other molecular function	Pf00728, Pf14845	3074	ENSG00000049860	HEXB	hsa:3074; P07686	Neutrophil degranulation; CS/DS degradation; Hyaluronan uptake and degradation; Glycosphingolipid catabolism; Keratan sulfate degradation; Defective HEXB causes GM2G2		6	2	1.601	0.959513	38.5	4.00173e+07	0	6.33058e+07	0	0	26.82	10.54	2.49488e+07	3.33556e+07	5.62706e+07	2.53674e+07	4.93834e+07	3.78931e+07	5.36059e+07	4.02833e+07	High	High	High
FALSE	High	Master Protein	Q13085	Acetyl-CoA carboxylase 1 OS=Homo sapiens OX=9606 GN=ACACA PE=1 SV=2	0	FALSE	73.06	7	15	39	15	2346	265.4	6.37	8563.44	15	cell organization and biogenesis;protein metabolism;other metabolic processes;other biological processes	cytosol;cytoskeleton;mitochondrion;nucleus	other molecular function	Pf00289, Pf00364, Pf01039, Pf02785, Pf02786, Pf08326, Pf21385	31	ENSG00000275176; ENSG00000278540	ACACA	B2RP68; B2ZZ90; hsa:31; Q13085; Q6KEV6; Q6XDA8; Q7Z2G8; Q7Z561; Q7Z563; Q7Z564; Q86WB2; Q86WB3	ChREBP activates metabolic gene expression; Biotin transport and metabolism; Carnitine shuttle; Activation of gene expression by SREBF (SREBP); Fatty acyl-CoA biosynthesis; Defective HLCS causes multiple carboxylase deficiency		6	0	2.299	0.967249	56.74	3.59812e+06	0	8.95679e+06	0	0	35.47	9.52	2.28882e+06	4.21512e+06	4.74113e+06	1.82689e+06	6.09801e+06	6.14861e+06	7.76091e+06	5.93997e+06	Peak Found	High	High
FALSE	High	Master Protein	Q7L2E3	ATP-dependent RNA helicase DHX30 OS=Homo sapiens OX=9606 GN=DHX30 PE=1 SV=1	0	FALSE	67.446	13	15	36	15	1194	133.9	8.78	7508.5	15	cell organization and biogenesis;developmental processes	cytosol;mitochondrion;nucleus;other cell component	nucleic acid binding activity;other molecular function	Pf00270, Pf00271, Pf07717, Pf21010	22907	ENSG00000132153	DHX30	A8K5F1; hsa:22907; O94965; Q7L2E3; Q7Z753; Q96CH4; Q9NUQ0			0	0	0.853	0.323773	47.07	1.33749e+07	0	1.45243e+07	0	0	30.84	9.15	8.98568e+06	1.24605e+07	2.02719e+07	7.58573e+06	1.12671e+07	1.11366e+07	1.06796e+07	8.62996e+06	High	High	High
FALSE	High	Master Protein	O75962	Triple functional domain protein OS=Homo sapiens OX=9606 GN=TRIO PE=1 SV=2	0	FALSE	64.354	5	15	37	15	3097	346.7	6.37	7804.74	15	cell organization and biogenesis;developmental processes;signal transduction;other biological processes	other membranes;cytosol;other cell component	enzyme regulator activity;kinase activity;other molecular function	Pf00018, Pf00069, Pf00169, Pf00435, Pf00621, Pf07679, Pf13716, Pf16609	7204	ENSG00000038382	TRIO	D3DTD1; hsa:7204; O75962; Q13458; Q59EQ7; Q6PJC9; Q6ZN05; Q8IWK8	RHOA GTPase cycle; CDC42 GTPase cycle; RAC1 GTPase cycle; NRAGE signals death through JNK; G alpha (12/13) signalling events; RHOG GTPase cycle; G alpha (q) signalling events; RAC2 GTPase cycle; RAC3 GTPase cycle; RHOJ GTPase cycle; DCC mediated attractive signaling		11	0	2.242	0.97038	72.22	3.13244e+06	0	7.51761e+06	0	0	50.44	10.89	1.58683e+06	4.21413e+06	4.65356e+06	1.42388e+06	6.20519e+06	5242133	5.63985e+06	4.1818e+06	Peak Found	High	High
FALSE	High	Master Protein	Q9BUQ8	Probable ATP-dependent RNA helicase DDX23 OS=Homo sapiens OX=9606 GN=DDX23 PE=1 SV=3	0	FALSE	63.544	21	15	40	15	820	95.5	9.55	9124.05	15	cell organization and biogenesis;RNA metabolism OR transcription;other metabolic processes	nucleus;other cell component	nucleic acid binding activity;other molecular function	Pf00270, Pf00271	9416	ENSG00000174243	DDX23	B2R600; B4DH15; hsa:9416; O43188; Q9BUQ8	mRNA Splicing - Major Pathway; mRNA Splicing - Minor Pathway		2	0	2.073	0.999944	46.42	5.11969e+06	0	1.3605e+07	0	0	41.03	6.21	3.00963e+06	5.99114e+06	7.2999e+06	2.38766e+06	1.11379e+07	9.36721e+06	1.03371e+07	8.44342e+06	Peak Found	High	High
FALSE	High	Master Protein	P04406	Glyceraldehyde-3-phosphate dehydrogenase OS=Homo sapiens OX=9606 GN=GAPDH PE=1 SV=3	0	FALSE	206.405	36	14	342	14	335	36	8.46	100554	14	cell organization and biogenesis;protein metabolism;other metabolic processes;stress response;other biological processes	plasma membrane;other membranes;cytosol;cytoskeleton;nucleus;other cell component	enzyme regulator activity;cytoskeletal activity;other molecular function	Pf00044, Pf02800	2597	ENSG00000111640	GAPDH	E7EUT4; hsa:2597; P00354; P04406; Q53X65	Glycolysis; Gluconeogenesis		2	0	2.935	0.83971	80.54	8.00377e+08	0	2.27802e+09	0	0	32.41	4.52	5.20193e+08	8.47595e+08	1.03221e+09	3.86149e+08	1.75612e+09	1.53796e+09	1.76517e+09	1.39993e+09	High	High	High
FALSE	High	Master Protein	P04844	Dolichyl-diphosphooligosaccharide--protein glycosyltransferase subunit 2 OS=Homo sapiens OX=9606 GN=RPN2 PE=1 SV=3	0	FALSE	164.652	27	14	131	14	631	69.2	5.69	39783.7	14	protein metabolism;other metabolic processes	other membranes;ER/Golgi;nucleus		Pf05817	6185	ENSG00000118705; ENSG00000291973	RPN2	hsa:6185; P04844; Q5JYR6; Q6IBA5; Q96E21; Q9BUQ3; Q9UBE1	SRP-dependent cotranslational protein targeting to membrane; Asparagine N-linked glycosylation; Maturation of spike protein		3	0	1.357	0.905816	51.16	6.01611e+07	0	8.27364e+07	0	0	35.93	8.78	3.5769e+07	6.3508e+07	8.46559e+07	3.01129e+07	5.56447e+07	6.03324e+07	6.75488e+07	5.16534e+07	High	High	High
FALSE	High	Master Protein	Q9H4M9	EH domain-containing protein 1 OS=Homo sapiens OX=9606 GN=EHD1 PE=1 SV=2	0	FALSE	153.967	50	23	124	14	534	60.6	6.83	34954.2	23	cell organization and biogenesis;transport;developmental processes;other biological processes	plasma membrane;other membranes;other cytoplasmic organelle;other cell component	other molecular function	Pf00350, Pf12763, Pf16880, Pf18150	10938	ENSG00000110047	EHD1	hsa:10938; O14611; Q2M3Q4; Q9H4M9; Q9UNR3	Factors involved in megakaryocyte development and platelet production		1	9	1.352	0.902201	74.71	5.56302e+07	0	6.65462e+07	0	0	28.02	5.05	3.84851e+07	5.27384e+07	7.63801e+07	2.9039e+07	5.08951e+07	4.49759e+07	5.36805e+07	4.15131e+07	High	High	High
FALSE	High	Master Protein	Q9Y3F4	Serine-threonine kinase receptor-associated protein OS=Homo sapiens OX=9606 GN=STRAP PE=1 SV=1	0	FALSE	140.998	52	14	71	14	350	38.4	5.12	21655.8	14	cell organization and biogenesis;RNA metabolism OR transcription;other metabolic processes;developmental processes;other biological processes	cytosol;nucleus;other cell component	signal transduction activity or receptor binding;nucleic acid binding activity;other molecular function	Pf00400	11171	ENSG00000023734	STRAP	B2R5S5; B4DNJ6; hsa:11171; Q5TZT4; Q9NTK0; Q9UQC8; Q9Y3F4	Downregulation of TGF-beta receptor signaling		1	0	2.529	0.945729	43.43	1.86552e+07	0	5.11954e+07	0	0	35.4	7.79	1.17232e+07	1.94694e+07	2.56864e+07	8.71906e+06	3.77881e+07	3.39427e+07	4.43913e+07	3.4429e+07	High	High	High
FALSE	High	Master Protein	P51991	Heterogeneous nuclear ribonucleoprotein A3 OS=Homo sapiens OX=9606 GN=HNRNPA3 PE=1 SV=2	0	FALSE	140.062	32	15	83	14	378	39.6	9.01	26326.1	15	RNA metabolism OR transcription;other metabolic processes	nucleus;other cell component	nucleic acid binding activity	Pf00076	220988	ENSG00000170144	HNRNPA3	D3DPF4; hsa:220988; P51991; Q53RW7; Q6URK5	mRNA Splicing - Major Pathway; Processing of Capped Intron-Containing Pre-mRNA		2	1	2.587	0.930548	85.09	3.56372e+07	0	1.07112e+08	0	0	21.48	13.66	1.91393e+07	2.88347e+07	3.87084e+07	2.32724e+07	8.24064e+07	5.8048e+07	8.93393e+07	6.91082e+07	High	High	High
FALSE	High	Master Protein	Q96HE7	ERO1-like protein alpha OS=Homo sapiens OX=9606 GN=ERO1A PE=1 SV=2	0	FALSE	122.669	35	15	96	14	468	54.4	5.68	26609.4	15	cell organization and biogenesis;protein metabolism;other metabolic processes;stress response;transport;signal transduction;other biological processes	non-structural extracellular;other membranes;ER/Golgi;other cell component	other molecular function	Pf04137	30001	ENSG00000197930	ERO1A	A8K9X4; A8MYW1; hsa:30001; Q7LD45; Q96HE7; Q9P1Q9; Q9UKV6	Detoxification of Reactive Oxygen Species		1	1	2.889	0.856852	59.97	2.8924e+07	0	8.73815e+07	0	0	38.55	7.2	1.90298e+07	3.52204e+07	3.6849e+07	1.32306e+07	7.12228e+07	6.0753e+07	6.57487e+07	5.26179e+07	High	High	High
FALSE	High	Master Protein	Q15019	Septin-2 OS=Homo sapiens OX=9606 GN=SEPTIN2 PE=1 SV=1	0	FALSE	121.966	45	15	96	14	361	41.5	6.6	26218.2	15	cell cycle OR cell proliferation;cell organization and biogenesis;signal transduction;other biological processes	plasma membrane;other membranes;cytoskeleton;ER/Golgi;nucleus;other cell component	other molecular function	Pf00735	4735	ENSG00000168385	SEPTIN2	B4DGE8; hsa:4735; Q14132; Q15019; Q53QU3; Q8IUK9; Q96CB0	Anchoring of the basal body to the plasma membrane		1	0	2.529	0.945729	48.33	2.90794e+07	0	7.62642e+07	0	0	31.79	6.23	1.76357e+07	3.13875e+07	3.67586e+07	1.55348e+07	5.78377e+07	5.0521e+07	6.41937e+07	4.9917e+07	High	High	High
FALSE	High	Master Protein	P35232	Prohibitin 1 OS=Homo sapiens OX=9606 GN=PHB1 PE=1 SV=1	0	FALSE	121.584	58	14	141	14	272	29.8	5.76	40162.3	14	cell organization and biogenesis;DNA metabolism;other metabolic processes;stress response;signal transduction;other biological processes	plasma membrane;other membranes;mitochondrion;nucleus;other cytoplasmic organelle;other cell component	signal transduction activity or receptor binding;other molecular function	Pf01145	5245	ENSG00000167085	PHB1	B4DY47; hsa:5245; P35232; Q4VBQ0	RAF activation; Signaling by moderate kinase activity BRAF mutants; Paradoxical activation of RAF signaling by kinase inactive BRAF; Signaling downstream of RAS mutants; Processing of SMDT1		5	0	1.224	0.803656	39.86	1.65139e+08	0	2.19485e+08	0	0	30.72	6.39	1.06136e+08	1.70047e+08	2.15368e+08	8.39261e+07	1.49829e+08	1.54844e+08	1.75822e+08	1.41634e+08	High	High	High
FALSE	High	Master Protein	O00232	26S proteasome non-ATPase regulatory subunit 12 OS=Homo sapiens OX=9606 GN=PSMD12 PE=1 SV=3	0	FALSE	120.754	32	14	89	14	456	52.9	7.65	29538.7	14	protein metabolism;other metabolic processes	non-structural extracellular;cytosol;nucleus;other cell component		Pf01399, Pf18098, Pf22241	5718	ENSG00000197170	PSMD12	A6NP15; hsa:5718; O00232; Q53HA2; Q6P053	FCERI mediated NF-kB activation; Downstream TCR signaling; Antigen processing: Ubiquitination & Proteasome degradation; Proteasome assembly; Ub-specific processing proteases; Separation of Sister Chromatids; The role of GTSE1 in G2/M progression after G2 checkpoint; Somitogenesis; Oxygen-dependent proline hydroxylation of Hypoxia-inducible Factor Alpha; Neddylation; Regulation of expression of SL…		61	0	1.746	0.981687	65.66	2.4973e+07	0	4.64979e+07	0	0	31.15	8.8	1.69042e+07	2.58222e+07	3.09236e+07	1.14875e+07	3.19707e+07	3.35827e+07	3.92182e+07	2.93094e+07	High	High	High
FALSE	High	Master Protein	Q9BT78	COP9 signalosome complex subunit 4 OS=Homo sapiens OX=9606 GN=COPS4 PE=1 SV=1	0	FALSE	115.41	42	14	72	14	406	46.2	5.83	20700.4	14	protein metabolism;other metabolic processes;other biological processes	cytosol;ER/Golgi;nucleus;other cell component	other molecular function	Pf01399, Pf18420, Pf22241	51138	ENSG00000138663	COPS4	B3KN88; B3KST5; hsa:51138; Q561W7; Q9BT78; Q9NW31; Q9Y677	Neddylation; Formation of TC-NER Pre-Incision Complex; DNA Damage Recognition in GG-NER; Cargo recognition for clathrin-mediated endocytosis; RHOBTB1 GTPase cycle		5	0	2.069	0.999281	52.03	1.03584e+07	0	2.28831e+07	0	0	32.13	5.57	6.84826e+06	1.07861e+07	1.31325e+07	4.81461e+06	1.72382e+07	1.71679e+07	1.73266e+07	1.44564e+07	High	High	High
FALSE	High	Master Protein	Q07866	Kinesin light chain 1 OS=Homo sapiens OX=9606 GN=KLC1 PE=1 SV=2	0	FALSE	112.631	31	17	72	14	573	65.3	6.2	21162.7	17	cell adhesion;cell organization and biogenesis;other biological processes	cytosol;cytoskeleton;other cell component	cytoskeletal activity	Pf00515, Pf13374, Pf13424	3831	ENSG00000126214	KLC1	A6NF62; F8VTM4; hsa:3831; Q07866; Q7RTM2; Q7RTM3; Q7RTM5; Q7RTP9; Q7RTQ3; Q7RTQ5; Q7RTQ6; Q86SF5; Q86TF5; Q86V74; Q86V75; Q86V76; Q86V77; Q86V78; Q86V79; Q96H62	COPI-dependent Golgi-to-ER retrograde traffic; MHC class II antigen presentation; Kinesins; Signaling by ALK fusions and activated point mutants; RHO GTPases activate KTN1		5	3	2.335	0.959513	62.42	1.07815e+07	0	3.09938e+07	0	0	58.73	13.96	6.67496e+06	1.64833e+07	1.45965e+07	3.41595e+06	2.77496e+07	2.07734e+07	2.41912e+07	1.74689e+07	High	High	High
FALSE	High	Master Protein	P23526	Adenosylhomocysteinase OS=Homo sapiens OX=9606 GN=AHCY PE=1 SV=4	0	FALSE	109.21	34	15	89	14	432	47.7	6.34	29116	15	other metabolic processes	cytosol;ER/Golgi;nucleus;other cell component	other molecular function	Pf00670, Pf05221	191	ENSG00000101444	AHCY	A8K307; B3KUN3; E1P5P2; F5H737; hsa:191; P23526; Q96A36	Methylation; Sulfur amino acid metabolism; Metabolism of ingested SeMet, Sec, MeSec into H2Se; Defective AHCY causes HMAHCHD		4	1	0.808	0.270314	80.53	1.24312e+08	0	9.20278e+07	0	0	22.93	5.4	9.56319e+07	1.0598e+08	1.66266e+08	66270750	6.89411e+07	6.34993e+07	7.75388e+07	6.05338e+07	High	High	High
FALSE	High	Master Protein	Q99623	Prohibitin-2 OS=Homo sapiens OX=9606 GN=PHB2 PE=1 SV=2	0	FALSE	108.876	52	14	106	14	299	33.3	9.83	30261.3	14	cell cycle OR cell proliferation;cell organization and biogenesis;other metabolic processes;stress response;transport;developmental processes;signal transduction;other biological processes	plasma membrane;other membranes;mitochondrion;nucleus;other cell component	other molecular function	Pf01145	11331	ENSG00000215021	PHB2	B4DP75; hsa:11331; Q2YDA4; Q7KYU3; Q92978; Q99623	Processing of SMDT1; Cellular response to mitochondrial stress		2	0	1.259	0.834351	56.62	8.7465e+07	0	1.31604e+08	0	0	34.74	5.98	5.97603e+07	83956371	1.41018e+08	4.72423e+07	9.41709e+07	9.64082e+07	1.04905e+08	8.29009e+07	High	High	High
FALSE	High	Master Protein	P29401	Transketolase OS=Homo sapiens OX=9606 GN=TKT PE=1 SV=3	0	FALSE	108.725	25	14	81	14	623	67.8	7.66	23841.2	14	other metabolic processes;other biological processes	other membranes;cytosol;ER/Golgi;nucleus;other cytoplasmic organelle	other molecular function	Pf00456, Pf02779, Pf02780	7086	ENSG00000163931	TKT	A8K089; B4DE31; E7EPA7; hsa:7086; P29401; Q8TBA3; Q96HH3	NFE2L2 regulates pentose phosphate pathway genes; Pentose phosphate pathway; Insulin effects increased synthesis of Xylulose-5-Phosphate		3	0	4.015	0.403923	91.67	9.33201e+06	0	3.8463e+07	0	0	31.35	12.37	6.38447e+06	8.94589e+06	1.20866e+07	4.10445e+06	3.4407e+07	2.38339e+07	3.04828e+07	2.43813e+07	High	High	High
FALSE	High	Master Protein	Q13418	Integrin-linked protein kinase OS=Homo sapiens OX=9606 GN=ILK PE=1 SV=2	0	FALSE	106.343	32	14	77	14	452	51.4	8.07	26589.8	14	cell adhesion;cell cycle OR cell proliferation;cell organization and biogenesis;protein metabolism;other metabolic processes;developmental processes;signal transduction;other biological processes	plasma membrane;other membranes;cytosol;cytoskeleton;other cell component	kinase activity;other molecular function	Pf07714, Pf12796	3611	ENSG00000166333	ILK	B7Z1I0; B7Z418; D3DQU0; hsa:3611; P57043; Q13418; Q68DZ3	Localization of the PINCH-ILK-PARVIN complex to focal adhesions		2	0	1.223	0.802074	56.77	2.61113e+07	0	3.91252e+07	0	0	35.61	6.71	1.84444e+07	2.36155e+07	4.48898e+07	1.52549e+07	2.8449e+07	2.78135e+07	3.30265e+07	2.4985e+07	High	High	High
FALSE	High	Master Protein	P08240	Signal recognition particle receptor subunit alpha OS=Homo sapiens OX=9606 GN=SRPRA PE=1 SV=2	0	FALSE	100.058	26	14	75	14	638	69.8	8.95	22764.8	14	cell organization and biogenesis;transport;other biological processes	other membranes;ER/Golgi	other molecular function	Pf00448, Pf02881, Pf04086	6734	ENSG00000182934	SRPRA	A6NIB3; B2R5Z8; B4E0H3; E9PJS4; hsa:6734; P08240; Q9BVJ4	XBP1(S) activates chaperone genes; SRP-dependent cotranslational protein targeting to membrane		2	0	1.684	0.960429	40.63	1.53909e+07	0	2.77447e+07	0	0	30.28	5.71	1.07586e+07	1.65794e+07	1.84549e+07	7.35019e+06	1.94753e+07	1.92381e+07	2.26491e+07	1.82161e+07	High	High	High
FALSE	High	Master Protein	P61011	Signal recognition particle 54 kDa protein OS=Homo sapiens OX=9606 GN=SRP54 PE=1 SV=1	0	FALSE	99.927	36	14	49	14	504	55.7	8.75	18017.9	14	cell organization and biogenesis;transport;developmental processes;other biological processes	cytosol;ER/Golgi;translational apparatus;nucleus;other cell component	nucleic acid binding activity;other molecular function	Pf00448, Pf02881, Pf02978	6729	ENSG00000100883	SRP54	B2R759; B4DUW6; hsa:6729; P13624; P61011	SRP-dependent cotranslational protein targeting to membrane		1	0	1.951	0.999944	64.67	1.08477e+07	0	2.47578e+07	0	0	34.92	10.47	6.64859e+06	1.15779e+07	1.48593e+07	5.37028e+06	1.72137e+07	1.64845e+07	2.20266e+07	1.69279e+07	High	High	High
FALSE	High	Master Protein	P42892	Endothelin-converting enzyme 1 OS=Homo sapiens OX=9606 GN=ECE1 PE=1 SV=2	0	FALSE	99.729	22	14	39	14	770	87.1	5.88	11343.7	14	cell organization and biogenesis;protein metabolism;other metabolic processes;developmental processes;signal transduction;other biological processes	plasma membrane;other membranes;other cytoplasmic organelle;other cell component	other molecular function	Pf01431, Pf05649	1889	ENSG00000117298	ECE1	A8K3P1; B4E291; hsa:1889; P42892; Q14217; Q17RN5; Q2Z2K8; Q58GE7; Q5THM5; Q5THM7; Q5THM8; Q9UJQ6; Q9UPF4; Q9UPM4; Q9Y501	Peptide ligand-binding receptors		1	0	2.899	0.907772	67.51	4.01482e+06	0	1.41172e+07	0	0	45.54	5.45	2.36558e+06	4.01204e+06	7.37589e+06	2.12283e+06	1.06831e+07	8.78568e+06	1.09756e+07	9.26016e+06	High	High	High
FALSE	High	Master Protein	O43175	D-3-phosphoglycerate dehydrogenase OS=Homo sapiens OX=9606 GN=PHGDH PE=1 SV=4	0	FALSE	98.216	27	14	111	14	533	56.6	6.71	26685.3	14	cell cycle OR cell proliferation;cell organization and biogenesis;other metabolic processes;developmental processes;other biological processes	cytosol	other molecular function	Pf00389, Pf02826, Pf19304	26227	ENSG00000092621	PHGDH	B2RD08; hsa:26227; O43175; Q5SZU3; Q9BQ01	Serine biosynthesis		1	0	0.939	0.456902	53.79	1.08337e+08	0	9.1953e+07	0	0	28.74	10.79	6.99999e+07	1.01476e+08	1.52704e+08	6.11141e+07	6.02777e+07	6.48406e+07	7.92066e+07	5.93665e+07	High	High	High
FALSE	High	Master Protein	Q9Y6N5	Sulfide:quinone oxidoreductase, mitochondrial OS=Homo sapiens OX=9606 GN=SQOR PE=1 SV=1	0	FALSE	97.463	34	14	52	14	450	49.9	9.11	14185	14	other metabolic processes	other membranes;mitochondrion	other molecular function	Pf07992	58472	ENSG00000137767	SQOR	hsa:58472; Q9UQM8; Q9Y6N5	Sulfide oxidation to sulfate		1	0	2.314	0.96339	47.46	1.08473e+07	0	2.69077e+07	0	0	28.31	14.27	7.33359e+06	1.13967e+07	1.34484e+07	5.6291e+06	1.79367e+07	1.79424e+07	2.51896e+07	1.83708e+07	Peak Found	High	High
FALSE	High	Master Protein	Q9BXJ9	N-alpha-acetyltransferase 15, NatA auxiliary subunit OS=Homo sapiens OX=9606 GN=NAA15 PE=1 SV=1	0	FALSE	96.157	20	17	63	14	866	101.2	7.42	16153.2	17	protein metabolism;other metabolic processes;developmental processes;other biological processes	cytosol;nucleus;other cell component	translation activity	Pf12569, Pf13181	80155	ENSG00000164134	NAA15	D3DNY6; hsa:80155; Q52LG9; Q8IWH4; Q8NEV2; Q9BXJ9; Q9H8P6			0	3	2.394	0.956401	68.7	1.05114e+07	0	2.86117e+07	0	0	38.62	6.02	6.67973e+06	1.33116e+07	1.38646e+07	5.34615e+06	2.16573e+07	1.97485e+07	2.16855e+07	1.67592e+07	High	High	High
FALSE	High	Master Protein	Q8NE71	ATP-binding cassette sub-family F member 1 OS=Homo sapiens OX=9606 GN=ABCF1 PE=1 SV=2	0	FALSE	94.48	22	14	42	14	845	95.9	6.8	13063.9	14	protein metabolism;other metabolic processes;stress response;other biological processes	cytosol;nucleus;other cell component	translation activity;nucleic acid binding activity;other molecular function	Pf00005	23	ENSG00000204574; ENSG00000206490; ENSG00000225989; ENSG00000231129; ENSG00000232169; ENSG00000236149; ENSG00000236342	ABCF1	A2BF75; hsa:23; O14897; Q69YP6; Q8NE71	ABC-family proteins mediated transport		1	0	1.785	0.97206	57.69	7.37175e+06	0	1.40037e+07	0	0	30.05	11.52	4.15104e+06	7.08277e+06	9.39258e+06	4.05404e+06	1.11881e+07	9.06027e+06	1.16499e+07	7.8641e+06	Peak Found	High	High
FALSE	High	Master Protein	Q16851	UTP--glucose-1-phosphate uridylyltransferase OS=Homo sapiens OX=9606 GN=UGP2 PE=1 SV=5	0	FALSE	94.426	33	14	52	14	508	56.9	8.15	12887.8	14	other metabolic processes;developmental processes	cytosol;other cell component	other molecular function	Pf01704	7360	ENSG00000169764	UGP2	hsa:7360; Q07131; Q0P6K2; Q16851; Q86Y81; Q9BU15	Glycogen synthesis; Formation of the active cofactor, UDP-glucuronate		2	0	5.357	0.103701	48.44	4.56298e+06	0	2.99294e+07	0	0	21.66	5.54	3.48109e+06	4.34801e+06	5.01329e+06	2.24893e+06	2.34656e+07	1.97322e+07	2.40839e+07	1.88898e+07	Peak Found	High	High
FALSE	High	Master Protein	P17812	CTP synthase 1 OS=Homo sapiens OX=9606 GN=CTPS1 PE=1 SV=2	0	FALSE	91.573	28	16	47	14	591	66.6	6.46	14830.1	16	cell cycle OR cell proliferation;other metabolic processes;other biological processes	cytosol;other cell component	other molecular function	Pf00117, Pf06418, Pf07722	1503	ENSG00000171793	CTPS1	B4DR64; D3DPW1; hsa:1503; P17812; Q5VW67; Q96GK6	Interconversion of nucleotide di- and triphosphates		1	2	1.611	0.956401	56.92	9.76542e+06	0	1.90816e+07	0	0	34.42	8.07	5.93876e+06	1.05786e+07	1.30585e+07	4.93153e+06	1.64104e+07	1.30025e+07	1.46494e+07	1.20778e+07	High	High	High
FALSE	High	Master Protein	Q9NZN4	EH domain-containing protein 2 OS=Homo sapiens OX=9606 GN=EHD2 PE=1 SV=2	0	FALSE	91.569	32	17	88	14	543	61.1	6.46	22152.5	17	cell organization and biogenesis;transport;other biological processes	plasma membrane;other membranes;cytosol;cytoskeleton;nucleus;other cytoplasmic organelle;other cell component	nucleic acid binding activity;other molecular function	Pf00350, Pf12763, Pf16880, Pf18150	30846	ENSG00000024422	EHD2	B2RDH9; B4DNU6; hsa:30846; Q96CB6; Q9NZN4	Factors involved in megakaryocyte development and platelet production		1	2	1.633	0.959513	65.29	2.09812e+07	0	3.64202e+07	0	0	42.5	8.02	1.26834e+07	2.54749e+07	2.90915e+07	9.22557e+06	2.78391e+07	2.67359e+07	2.71773e+07	2.11834e+07	High	High	High
FALSE	High	Master Protein	Q9NSE4	Isoleucine--tRNA ligase, mitochondrial OS=Homo sapiens OX=9606 GN=IARS2 PE=1 SV=2	0	FALSE	89.729	17	14	41	14	1012	113.7	7.2	11137.1	14	protein metabolism;RNA metabolism OR transcription;other metabolic processes	mitochondrion	nucleic acid binding activity;other molecular function	Pf00133, Pf06827, Pf08264	55699	ENSG00000067704	IARS2	B2RPG8; hsa:55699; Q1M2P9; Q6PI85; Q7L439; Q86WU9; Q96D91; Q9H9Q8; Q9NSE4; Q9NW42	Mitochondrial protein degradation; Mitochondrial tRNA aminoacylation		2	0	1.442	0.930548	60.85	9.62044e+06	0	1.36557e+07	0	0	31.73	5.78	5.95951e+06	9.9131e+06	1.26681e+07	4.93368e+06	1.0538e+07	9.14706e+06	1.08964e+07	8.32816e+06	High	High	High
FALSE	High	Master Protein	P36578	60S ribosomal protein L4 OS=Homo sapiens OX=9606 GN=RPL4 PE=1 SV=5	0	FALSE	89.373	26	14	68	14	427	47.7	11.06	17548.5	14	protein metabolism;other metabolic processes	cytosol;ER/Golgi;translational apparatus;nucleus;other cell component	other molecular function	Pf00573, Pf14374	6124	ENSG00000174444	RPL4	A8K502; hsa:6124; P36578; P39029; Q4VBR0; Q969Z9	L13a-mediated translational silencing of Ceruloplasmin expression; Formation of a pool of free 40S subunits; GTP hydrolysis and joining of the 60S ribosomal subunit; Regulation of expression of SLITs and ROBOs; Major pathway of rRNA processing in the nucleolus and cytosol; Nonsense Mediated Decay (NMD) enhanced by the Exon Junction Complex (EJC); SRP-dependent cotranslational protein targeting to…		13	0	3.585	0.600609	58.66	3.11566e+07	0	9.29946e+07	0	0	36.61	5.72	1.92929e+07	3.40174e+07	4.21739e+07	1.44964e+07	7.26189e+07	6.15567e+07	7.40171e+07	5.73893e+07	High	High	High
FALSE	High	Master Protein	Q9Y266	Nuclear migration protein nudC OS=Homo sapiens OX=9606 GN=NUDC PE=1 SV=1	0	FALSE	89.319	50	14	52	14	331	38.2	5.38	14217.5	14	cell cycle OR cell proliferation;cell organization and biogenesis;protein metabolism;other metabolic processes;transport;other biological processes	cytosol;cytoskeleton;nucleus;other cell component	other molecular function	Pf04969, Pf14050, Pf16273	10726	ENSG00000090273	NUDC	hsa:10726; Q5QP31; Q5QP35; Q9H0N2; Q9Y266; Q9Y2B6	Separation of Sister Chromatids; Resolution of Sister Chromatid Cohesion; RHO GTPases Activate Formins; EML4 and NUDC in mitotic spindle formation; RND2 GTPase cycle; Amplification of signal from unattached kinetochores via a MAD2 inhibitory signal		7	0	4.202	0.364849	77.67	4.98044e+06	0	2.62848e+07	0	0	30.85	22.44	3.5906e+06	5.02235e+06	5.79044e+06	2.0729e+06	2.57189e+07	1.59811e+07	2.26161e+07	1.38898e+07	High	High	High
FALSE	High	Master Protein	Q96TA1	Protein Niban 2 OS=Homo sapiens OX=9606 GN=NIBAN2 PE=1 SV=3	0	FALSE	88.626	24	14	53	14	746	84.1	6.19	15097.3	14	cell-cell signaling;cell organization and biogenesis;RNA metabolism OR transcription;other metabolic processes;transport;developmental processes;other biological processes	plasma membrane;other membranes;cytosol;nucleus;other cell component	other molecular function		64855	ENSG00000136830	NIBAN2	hsa:64855; Q4LE55; Q5VVW6; Q5VVW7; Q96TA1; Q9BUS2; Q9NT35			0	0	3.553	0.621769	47.24	4.77511e+06	0	2.17708e+07	0	0	51.75	6.36	2.0444e+06	5.85699e+06	7.14998e+06	2.15356e+06	1.81877e+07	1.44927e+07	1.67766e+07	1.41928e+07	Peak Found	High	High
FALSE	High	Master Protein	O75390	Citrate synthase, mitochondrial OS=Homo sapiens OX=9606 GN=CS PE=1 SV=2	0	FALSE	88.172	31	14	97	14	466	51.7	8.32	26367.2	14	other metabolic processes	mitochondrion	other molecular function	Pf00285	1431	ENSG00000062485	CS	hsa:1431; O75390; Q71UT9; Q7KZH0; Q96FZ8; Q9BWN8	Maturation of TCA enzymes and regulation of TCA cycle; Citric acid cycle (TCA cycle); Mitochondrial protein import; Mitochondrial protein degradation		4	0	1.106	0.683835	59.38	4.48744e+07	0	4.80801e+07	0	0	29.84	10.8	3.30247e+07	3.99904e+07	5.7565e+07	1.88041e+07	3.75037e+07	2.80001e+07	3.98334e+07	3.05967e+07	High	High	High
FALSE	High	Master Protein	P11047	Laminin subunit gamma-1 OS=Homo sapiens OX=9606 GN=LAMC1 PE=1 SV=3	0	FALSE	87.368	12	14	29	14	1609	177.5	5.12	8257.53	14	cell adhesion;cell organization and biogenesis;other biological processes	non-structural extracellular;extracellular matrix;ER/Golgi;other cell component	extracellular structural activity	Pf00052, Pf00053, Pf00055	3915	ENSG00000135862	LAMC1	hsa:3915; P11047; Q5VYE7	Degradation of the extracellular matrix; ECM proteoglycans; Regulation of Insulin-like Growth Factor (IGF) transport and uptake by Insulin-like Growth Factor Binding Proteins (IGFBPs); Post-translational protein phosphorylation; Non-integrin membrane-ECM interactions; L1CAM interactions; Laminin interactions; MET activates PTK2 signaling; EGR2 and SOX10-mediated initiation of Schwann cell myelina…		9	0	1.93	0.998507	48.79	4.7266e+06	0	1.09284e+07	0	0	37.33	15.3	2.33375e+06	4.42434e+06	6.83567e+06	2.66808e+06	7.78919e+06	6.78104e+06	1.04627e+07	7.61093e+06	High	High	High
FALSE	High	Master Protein	P22570	NADPH:adrenodoxin oxidoreductase, mitochondrial OS=Homo sapiens OX=9606 GN=FDXR PE=1 SV=3	0	FALSE	86.356	31	14	55	14	491	53.8	8.44	13852	14	other metabolic processes	other membranes;mitochondrion	other molecular function	Pf13450	2232	ENSG00000161513	FDXR	B4DDI7; B4DHX5; B4DQQ4; B4DX24; B7Z7G2; E7EQC1; hsa:2232; P22570; Q13716; Q4PJI0; Q9BU12	Endogenous sterols; Pregnenolone biosynthesis; Defective CYP11A1 causes AICSR; Electron transport from NADPH to Ferredoxin		4	0	1.169	0.691245	55.71	2.46447e+07	0	2.77326e+07	0	0	30.26	11.87	1.50967e+07	2.36271e+07	3.40303e+07	1.35827e+07	1.88687e+07	1.81465e+07	2.48449e+07	1.92951e+07	High	High	High
FALSE	High	Master Protein	Q92888	Rho guanine nucleotide exchange factor 1 OS=Homo sapiens OX=9606 GN=ARHGEF1 PE=1 SV=2	0	FALSE	85.524	21	14	40	14	912	102.4	5.66	10644.3	14	signal transduction;other biological processes	plasma membrane;other membranes;cytosol;other cell component	signal transduction activity or receptor binding;enzyme regulator activity	Pf00621, Pf09128, Pf17838	9138	ENSG00000076928	ARHGEF1	hsa:9138; O00513; Q6NX52; Q8N4J4; Q92888; Q96BF4; Q96F17; Q9BSB1	RHOC GTPase cycle; RHOA GTPase cycle; RHOB GTPase cycle; NRAGE signals death through JNK; G alpha (12/13) signalling events		5	0	2.014	0.999944	52.35	4.13456e+06	0	8.90553e+06	0	0	37.18	6.69	2.1174e+06	4.88821e+06	4.73094e+06	2.44008e+06	6.66101e+06	6.15445e+06	7.52667e+06	5.60785e+06	High	High	High
FALSE	High	Master Protein	P48444	Coatomer subunit delta OS=Homo sapiens OX=9606 GN=ARCN1 PE=1 SV=1	0	FALSE	84.49	31	14	53	14	511	57.2	6.21	15301	14	transport;developmental processes;other biological processes	other membranes;cytosol;ER/Golgi		Pf00928, Pf01217	372	ENSG00000095139	ARCN1	B4E1X2; E9PEU4; hsa:372; P48444; Q52M80	COPI-dependent Golgi-to-ER retrograde traffic; COPI-mediated anterograde transport		2	0	2.657	0.923182	64.17	1.17291e+07	0	3.16598e+07	0	0	36.46	11.44	7.38323e+06	1.24998e+07	1.56179e+07	5.19375e+06	2.71141e+07	2.09818e+07	2.49913e+07	1.82197e+07	High	High	High
FALSE	High	Master Protein	P52630	Signal transducer and activator of transcription 2 OS=Homo sapiens OX=9606 GN=STAT2 PE=1 SV=1	0	FALSE	82.206	21	14	46	14	851	97.9	5.49	12242.3	14	stress response;signal transduction;other biological processes	plasma membrane;other membranes;cytosol;nucleus;other cell component	nucleic acid binding activity;other molecular function	Pf00017, Pf01017, Pf02864, Pf02865, Pf12188, Pf21354	6773	ENSG00000170581	STAT2	B4DLC7; G3V2M6; hsa:6773; P52630; Q16430; Q16431; Q9UDL4	Potential therapeutics for SARS; SARS-CoV-2 activates/modulates innate and adaptive immune responses; Regulation of IFNA/IFNB signaling; Interleukin-20 family signaling; Evasion by RSV of host interferon responses		6	0	2.305	0.97206	68.3	4.15899e+06	0	1.06414e+07	0	0	50.51	10.27	2.50998e+06	6.18696e+06	5.77628e+06	1.85752e+06	8.77997e+06	7.73807e+06	7.65565e+06	6.1563e+06	High	High	High
FALSE	High	Master Protein	Q13423	NAD(P) transhydrogenase, mitochondrial OS=Homo sapiens OX=9606 GN=NNT PE=1 SV=3	0	FALSE	81.385	17	14	51	14	1086	113.8	8.09	14432.9	14	other metabolic processes;transport;other biological processes	other membranes;mitochondrion	transporter activity;other molecular function	Pf01262, Pf02233, Pf05222, Pf12769	23530	ENSG00000112992	NNT	hsa:23530; Q13423; Q16796; Q2TB60; Q8N3V4	Citric acid cycle (TCA cycle)		1	0	1.797	0.989275	40.55	1.08643e+07	0	1.91092e+07	0	0	33.63	9.71	7.02114e+06	1.22065e+07	1.40909e+07	5.44176e+06	1.39125e+07	1.30897e+07	1.72717e+07	1.27002e+07	High	High	High
FALSE	High	Master Protein	Q9UQ80	Proliferation-associated protein 2G4 OS=Homo sapiens OX=9606 GN=PA2G4 PE=1 SV=3	0	FALSE	79.943	37	14	68	14	394	43.8	6.55	18737	14	RNA metabolism OR transcription;other metabolic processes;other biological processes	non-structural extracellular;nucleus;other cytoplasmic organelle;other cell component	nucleic acid binding activity;other molecular function	Pf00557	5036	ENSG00000170515	PA2G4	hsa:5036; O43846; Q9UM59; Q9UQ80	Neutrophil degranulation		1	0	2.338	0.957647	56.67	3.44252e+07	0	6.80392e+07	0	0	30.6	7.16	2.18224e+07	3.62547e+07	4.43301e+07	1.80529e+07	5.33417e+07	4.44295e+07	5.68611e+07	4.30793e+07	High	High	High
FALSE	High	Master Protein	Q70UQ0	Inhibitor of nuclear factor kappa-B kinase-interacting protein OS=Homo sapiens OX=9606 GN=IKBIP PE=1 SV=1	0	FALSE	79.827	36	14	77	14	350	39.3	9.17	18014	14	other biological processes	other membranes;ER/Golgi;nucleus			121457	ENSG00000166130	IKBIP	hsa:121457; Q6ZWH4; Q70UP9; Q70UQ0; Q86V91; Q96ND2	Regulation of NF-kappa B signaling		1	0	1.532	0.951633	59.81	5.01379e+07	0	7.4122e+07	0	0	33.93	6.42	3.24912e+07	5.07418e+07	7.11427e+07	2.43458e+07	5.32269e+07	5.08855e+07	6.24692e+07	4.91538e+07	High	High	High
FALSE	High	Master Protein	P54578	Ubiquitin carboxyl-terminal hydrolase 14 OS=Homo sapiens OX=9606 GN=USP14 PE=1 SV=3	0	FALSE	79.252	33	14	54	14	494	56	5.3	16321.5	14	cell-cell signaling;protein metabolism;other metabolic processes;stress response;other biological processes	plasma membrane;other membranes;cytosol;other cell component	enzyme regulator activity;other molecular function	Pf00443	9097	ENSG00000101557	USP14	B7Z4N8; hsa:9097; J3QRZ5; P54578; Q53XY5	Ub-specific processing proteases; Regulation of NF-kappa B signaling		2	0	2.84	0.868197	52.56	1.07754e+07	0	3.26831e+07	0	0	29.89	7.91	7.57405e+06	1.26979e+07	1.28494e+07	5.98563e+06	2.30225e+07	2.21677e+07	2.79925e+07	2.19372e+07	High	High	High
FALSE	High	Master Protein	P50995	Annexin A11 OS=Homo sapiens OX=9606 GN=ANXA11 PE=1 SV=1	0	FALSE	75.464	32	14	48	14	505	54.4	7.65	12127.5	14	cell cycle OR cell proliferation;transport;other biological processes	plasma membrane;other membranes;cytosol;cytoskeleton;nucleus;other cytoplasmic organelle;other cell component	other molecular function	Pf00191	311	ENSG00000122359	ANXA11	B4DVE7; hsa:311; P50995			0	0	1.709	0.960429	61.44	1.20044e+07	0	2.2233e+07	0	0	43.72	4.33	7.08783e+06	1.33341e+07	1.93728e+07	5.50858e+06	1.79939e+07	1.5461e+07	1.65669e+07	1.45551e+07	High	High	High
FALSE	High	Master Protein	Q01780	Exosome component 10 OS=Homo sapiens OX=9606 GN=EXOSC10 PE=1 SV=2	0	FALSE	75.309	19	14	31	14	885	100.8	8.46	7819.63	14	DNA metabolism;RNA metabolism OR transcription;other metabolic processes;stress response;other biological processes	cytosol;nucleus;other cytoplasmic organelle;other cell component	nucleic acid binding activity;other molecular function	Pf00570, Pf01612, Pf08066	5394	ENSG00000171824	EXOSC10	B1AKQ0; B1AKQ1; hsa:5394; Q01780; Q15158	Major pathway of rRNA processing in the nucleolus and cytosol		1	0	1.759	0.968483	47.32	5.51437e+06	0	8.89339e+06	0	0	28.59	6.91	3.28046e+06	5.28179e+06	7.09577e+06	3.042e+06	6.00447e+06	6.17924e+06	7.18954e+06	5.82715e+06	High	High	High
FALSE	High	Master Protein	P17301	Integrin alpha-2 OS=Homo sapiens OX=9606 GN=ITGA2 PE=1 SV=2	0	FALSE	74.058	14	14	39	14	1181	129.2	5.25	10237.7	14	cell adhesion;cell organization and biogenesis;stress response;developmental processes;signal transduction;other biological processes	plasma membrane;other membranes;other cell component	signal transduction activity or receptor binding;other molecular function	Pf00092, Pf01839, Pf20805, Pf20806	3673	ENSG00000164171	ITGA2	hsa:3673; P17301; Q14595	Integrin cell surface interactions; ECM proteoglycans; CHL1 interactions; Syndecan interactions; Laminin interactions; MET activates PTK2 signaling; Platelet Adhesion to exposed collagen		7	0	2.107	0.99664	32.78	6.64993e+06	0	1.62516e+07	0	0	18.5	8.86	4.42656e+06	6.10791e+06	7.50099e+06	3.98115e+06	1.19127e+07	1.10866e+07	14497199	1.08456e+07	High	High	High
FALSE	High	Master Protein	O75083	WD repeat-containing protein 1 OS=Homo sapiens OX=9606 GN=WDR1 PE=1 SV=4	0	FALSE	73.621	26	14	85	14	606	66.2	6.65	18704.1	14	cell organization and biogenesis;other biological processes	non-structural extracellular;plasma membrane;other membranes;cytosol;cytoskeleton;other cell component	cytoskeletal activity	Pf00400	9948	ENSG00000071127	WDR1	A8K6E9; A8MPU4; hsa:9948; O75083; O75313; Q8N6E5; Q9UG05; Q9UG78; Q9UQE0	Platelet degranulation		1	0	1.947	0.999944	45.02	5.1602e+07	0	9.36319e+07	0	0	24.83	5.92	3.34628e+07	4.87684e+07	6.51487e+07	2.88499e+07	7.17516e+07	5.94787e+07	7.54436e+07	6.06505e+07	High	High	High
FALSE	High	Master Protein	Q9NZB2	Constitutive coactivator of PPAR-gamma-like protein 1 OS=Homo sapiens OX=9606 GN=FAM120A PE=1 SV=2	0	FALSE	73.367	15	14	42	14	1118	121.8	8.88	10420	14		plasma membrane;other membranes;cytosol;nucleus			23196	ENSG00000048828	FAM120A	A6NGU0; C4AMC6; hsa:23196; O60649; Q14688; Q4VXF4; Q4VXF5; Q4VXG2; Q86V69; Q96I21; Q9NZB1; Q9NZB2			0	0	2.07	0.999944	67.4	7.14987e+06	0	1.33822e+07	0	0	39.58	8.22	4.95546e+06	8.60227e+06	8.64678e+06	2.91191e+06	1.01137e+07	9.1528e+06	1.09862e+07	7.81356e+06	High	High	High
FALSE	High	Master Protein	P38606	V-type proton ATPase catalytic subunit A OS=Homo sapiens OX=9606 GN=ATP6V1A PE=1 SV=2	0	FALSE	72.825	27	14	52	14	617	68.3	5.52	14793.5	14	cell organization and biogenesis;other metabolic processes;transport;other biological processes	plasma membrane;other membranes;cytosol;ER/Golgi;nucleus;other cytoplasmic organelle;other cell component	transporter activity;other molecular function	Pf00006, Pf02874, Pf16886, Pf22919	523	ENSG00000114573	ATP6V1A	B2RBR8; B7Z1R5; D3DN75; hsa:523; P38606; Q53YD9; Q96DY6; Q9UHY3	Amino acids regulate mTORC1; ROS and RNS production in phagocytes; Insulin receptor recycling; Transferrin endocytosis and recycling; Ion channel transport; Regulation of MITF-M-dependent genes involved in lysosome biogenesis and autophagy		6	0	1.879	0.999944	48.67	8.30846e+06	0	1.92828e+07	0	0	26.59	9	6.30636e+06	8.49253e+06	9.17496e+06	3.84855e+06	1.45058e+07	1.14927e+07	1.58158e+07	1.27238e+07	High	High	High
FALSE	High	Master Protein	P42285	Exosome RNA helicase MTR4 OS=Homo sapiens OX=9606 GN=MTREX PE=1 SV=3	0	FALSE	71.727	17	14	52	14	1042	117.7	6.52	12042.8	14	RNA metabolism OR transcription;other metabolic processes;stress response	nucleus	other molecular function	Pf00270, Pf00271, Pf08148, Pf13234, Pf21408	23517	ENSG00000039123	MTREX	hsa:23517; P42285; Q2M386; Q6MZZ8; Q6P170; Q8N5R0; Q8TAG2	mRNA Splicing - Major Pathway; Major pathway of rRNA processing in the nucleolus and cytosol; Regulation of endogenous retroelements by the Human Silencing Hub (HUSH) complex		3	0	2.153	0.999281	44.09	4.1634e+06	0	1.17243e+07	0	0	42.58	5.54	1.72374e+06	4.73137e+06	5.06815e+06	2.30962e+06	8.06441e+06	7.88515e+06	9.24173e+06	7.93634e+06	High	High	High
FALSE	High	Master Protein	P29590	Protein PML OS=Homo sapiens OX=9606 GN=PML PE=1 SV=3	0	FALSE	70.382	17	14	39	14	882	97.5	6.21	9337.98	14	cell cycle OR cell proliferation;cell organization and biogenesis;protein metabolism;other metabolic processes;stress response;transport;developmental processes;signal transduction;other biological processes	other membranes;cytosol;ER/Golgi;nucleus;other cytoplasmic organelle;other cell component	nucleic acid binding activity;other molecular function	Pf00097, Pf12126, Pf22586	5371	ENSG00000140464	PML	E9PBR7; hsa:5371; P29590; P29591; P29592; P29593; Q00755; Q15959; Q59FP9; Q8WUA0; Q96S41; Q9BPW2; Q9BWP7; Q9BZX6; Q9BZX7; Q9BZX8; Q9BZX9; Q9BZY0; Q9BZY2; Q9BZY3	Interferon gamma signaling; HCMV Early Events; SUMOylation of DNA damage response and repair proteins; SUMOylation of ubiquitinylation proteins; Regulation of TP53 Activity through Acetylation; Regulation of PTEN localization; Regulation of RUNX1 Expression and Activity		7	0	1.854	0.999281	87.3	9.54052e+06	0	1.37996e+07	0	0	35.76	12.67	6.04974e+06	9.86748e+06	1.39969e+07	4.67832e+06	1.008e+07	1.16382e+07	1.07758e+07	8.4476e+06	High	High	High
FALSE	High	Master Protein	Q9NSD9	Phenylalanine--tRNA ligase beta subunit OS=Homo sapiens OX=9606 GN=FARSB PE=1 SV=3	0	FALSE	69.677	25	14	73	14	589	66.1	6.84	16438.9	14	cell organization and biogenesis;protein metabolism;RNA metabolism OR transcription;other metabolic processes	cytosol;other cell component	nucleic acid binding activity;other molecular function	Pf03483, Pf03484, Pf17759, Pf18262	10056	ENSG00000116120	FARSB	B4DFM0; hsa:10056; O95708; Q4ZFX1; Q57ZJ5; Q9NSD9; Q9NZZ6	Cytosolic tRNA aminoacylation		1	0	2.728	0.907772	46.28	2.05537e+07	0	6.1714e+07	0	0	30.25	6.48	1.2802e+07	2.20355e+07	2.56457e+07	1.1124e+07	4.22643e+07	4.35538e+07	4.97289e+07	3.98105e+07	High	High	High
FALSE	High	Master Protein	Q14258	E3 ubiquitin/ISG15 ligase TRIM25 OS=Homo sapiens OX=9606 GN=TRIM25 PE=1 SV=2	0	FALSE	66.85	25	14	46	14	630	70.9	8.09	11261	14	protein metabolism;other metabolic processes;stress response;signal transduction;other biological processes	cytosol;nucleus;other cell component	signal transduction activity or receptor binding;other molecular function	Pf00622, Pf13445, Pf13765	7706	ENSG00000121060	TRIM25	hsa:7706; Q14258	SARS-CoV-1 activates/modulates innate immune responses; ISG15 antiviral mechanism; Interferon gamma signaling; RSV-host interactions; PKR-mediated signaling; SARS-CoV-2 activates/modulates innate and adaptive immune responses; TRAF6 mediated NF-kB activation; NF-kB activation through FADD/RIP-1 pathway mediated by caspase-8 and -10; Termination of translesion DNA synthesis; Negative regulators of…		15	0	1.785	0.982845	67.45	9.32912e+06	0	2.18291e+07	0	0	41.47	7.33	5.75939e+06	1.24247e+07	1.23241e+07	4.7689e+06	1.66666e+07	1.48056e+07	1.68369e+07	1.25049e+07	High	High	High
FALSE	High	Master Protein	Q9BZE4	GTP-binding protein 4 OS=Homo sapiens OX=9606 GN=GTPBP4 PE=1 SV=3	0	FALSE	66.133	25	14	56	14	634	73.9	9.5	14912.2	14	RNA metabolism OR transcription;other metabolic processes;other biological processes	other membranes;cytosol;nucleus;other cell component	other molecular function	Pf06858, Pf08155, Pf17835	23560	ENSG00000107937	GTPBP4	B3KMC5; B4DY13; B7Z7A3; hsa:23560; O95446; Q5T3R8; Q9BZE4; Q9NVJ8			0	0	1.303	0.81471	42.8	2.27189e+07	0	2.49371e+07	0	0	36.74	7.24	1.25641e+07	2.3414e+07	3.19458e+07	1.16479e+07	1.87197e+07	1.79248e+07	1.89482e+07	1.44894e+07	High	High	High
FALSE	High	Master Protein	Q9Y6K5	2'-5'-oligoadenylate synthase 3 OS=Homo sapiens OX=9606 GN=OAS3 PE=1 SV=3	0	FALSE	64.606	14	14	61	14	1087	121.1	8.4	12848.2	14	other metabolic processes;stress response;signal transduction;other biological processes	plasma membrane;other membranes;cytosol;nucleus;other cell component	nucleic acid binding activity;other molecular function	Pf01909, Pf10421	4940	ENSG00000111331	OAS3	hsa:4940; Q2HJ14; Q9H3P5; Q9Y6K5	OAS antiviral response; Interferon gamma signaling; Interferon alpha/beta signaling		3	0	2.366	0.960429	51.1	9.91e+06	0	2.53211e+07	0	0	39.39	10.93	7.56587e+06	1.26588e+07	1.088e+07	4.24826e+06	1.94094e+07	2.07967e+07	1.79868e+07	1.63973e+07	High	High	High
FALSE	High	Master Protein	A2RRP1	NBAS subunit of NRZ tethering complex OS=Homo sapiens OX=9606 GN=NBAS PE=1 SV=2	0	FALSE	64.21	8	14	31	14	2371	268.4	5.96	7030.2	14	RNA metabolism OR transcription;other metabolic processes;transport;other biological processes	other membranes;cytosol;ER/Golgi	other molecular function	Pf08314, Pf15492, Pf22913	51594	ENSG00000151779	NBAS	A2RRP1; hsa:51594; O95790; Q2VPJ7; Q53TK6; Q86V39; Q8NFY8; Q9Y3W5	COPI-dependent Golgi-to-ER retrograde traffic		1	0	1.851	0.998507	56.44	2.43769e+06	0	5.38859e+06	0	0	61.25	14.72	727206	3.07842e+06	3.79495e+06	1.05741e+06	3.4765e+06	4.30494e+06	4.53176e+06	3.2189e+06	Peak Found	High	High
FALSE	High	Master Protein	Q92896	Golgi apparatus protein 1 OS=Homo sapiens OX=9606 GN=GLG1 PE=1 SV=2	0	FALSE	55.565	10	14	40	14	1179	134.5	6.9	9505.52	14	protein metabolism;other metabolic processes;developmental processes;signal transduction;other biological processes	extracellular matrix;plasma membrane;other membranes;cytoskeleton;ER/Golgi	signal transduction activity or receptor binding;other molecular function	Pf00839	2734	ENSG00000090863	GLG1	B7Z8Y4; D3DUJ7; hsa:2734; Q13221; Q6P9D1; Q92896	Cell surface interactions at the vascular wall		1	0	5.531	0.129106	62.08	3.1153e+06	0	1.96874e+07	0	0	46.25	10.06	2.46269e+06	4.07877e+06	3.30318e+06	1.0558e+06	1.44242e+07	1.38897e+07	1.78719e+07	1.26488e+07	High	High	High
FALSE	High	Master Protein	P60174	Triosephosphate isomerase OS=Homo sapiens OX=9606 GN=TPI1 PE=1 SV=4	0	FALSE	166.695	65	13	109	13	249	26.7	6.9	34670.7	13	other metabolic processes	cytosol	other molecular function	Pf00121	7167	ENSG00000111669	TPI1	B7Z5D8; D3DUS9; hsa:7167; P00938; P60174; Q6FHP9; Q6IS07; Q8WWD0; Q96AG5	Glycolysis; Gluconeogenesis		2	0	8.54	0.00890839	78.36	2.71993e+07	0	2.09472e+08	0	0	31.6	14.75	1.83227e+07	3.20447e+07	3.36174e+07	1.4861e+07	1.93327e+08	1.25995e+08	1.653e+08	1.33353e+08	High	High	High
FALSE	High	Master Protein	P22695	Cytochrome b-c1 complex subunit 2, mitochondrial OS=Homo sapiens OX=9606 GN=UQCRC2 PE=1 SV=3	0	FALSE	141.854	35	13	98	13	453	48.4	8.63	29582.4	13	protein metabolism;other metabolic processes	other membranes;mitochondrion;nucleus	other molecular function	Pf00675, Pf05193	7385	ENSG00000140740	UQCRC2	B3KSN4; hsa:7385; P22695; Q9BQ05	Mitochondrial protein degradation; Respiratory electron transport; Complex III assembly		3	0	1.874	0.999281	59.7	1.73302e+07	0	3.4954e+07	0	0	39.11	4.45	9.90602e+06	1.93715e+07	2.42272e+07	8.37139e+06	2.52339e+07	2.33599e+07	2.79582e+07	2.3811e+07	High	High	High
FALSE	High	Master Protein	O60664	Perilipin-3 OS=Homo sapiens OX=9606 GN=PLIN3 PE=1 SV=3	0	FALSE	134.589	39	13	53	13	434	47	5.44	16382.9	13	cell organization and biogenesis;stress response;transport;other biological processes	other membranes;cytosol;ER/Golgi;other cytoplasmic organelle;other cell component		Pf03036	10226	ENSG00000105355	PLIN3	A8K4Y9; hsa:10226; K7EQF4; O60664; Q53G77; Q9BS03; Q9UBD7; Q9UP92	Late endosomal microautophagy; Triglyceride catabolism; Retrograde transport at the Trans-Golgi-Network; RHOBTB3 ATPase cycle; Lipophagy; Chaperone Mediated Autophagy		6	0	10.062	0.00218155	71.64	1.4021e+06	0	2.93317e+07	0	0	61.6	20.1	924777	2.54387e+06	1.78182e+06	576479	2.92941e+07	1.7087e+07	2.37122e+07	1.82275e+07	High	Peak Found	Peak Found
FALSE	High	Master Protein	Q9UJZ1	Stomatin-like protein 2, mitochondrial OS=Homo sapiens OX=9606 GN=STOML2 PE=1 SV=1	0	FALSE	126.741	37	13	91	13	356	38.5	7.39	28937.5	13	cell organization and biogenesis;protein metabolism;other metabolic processes;stress response;signal transduction;other biological processes	plasma membrane;other membranes;cytoskeleton;mitochondrion	signal transduction activity or receptor binding;other molecular function	Pf01145, Pf16200	30968	ENSG00000165283	STOML2	B4E1K7; D3DRN3; hsa:30968; O60376; Q53G29; Q96FY2; Q9P042; Q9UJZ1	Processing of SMDT1; Cellular response to mitochondrial stress		2	0	1.73	0.979708	64.94	3.69793e+07	0	6.4044e+07	0	0	37.9	9.07	2.08189e+07	3.64783e+07	5.68264e+07	1.98076e+07	4.49198e+07	4.71986e+07	5.33785e+07	3.89577e+07	High	High	High
FALSE	High	Master Protein	Q07960	Rho GTPase-activating protein 1 OS=Homo sapiens OX=9606 GN=ARHGAP1 PE=1 SV=1	0	FALSE	114.813	38	13	81	13	439	50.4	6.29	22410.6	13	transport;signal transduction;other biological processes	other membranes;cytosol;other cytoplasmic organelle;other cell component	enzyme regulator activity;other molecular function	Pf00620, Pf13716	392	ENSG00000175220	ARHGAP1	D3DQQ6; hsa:392; Q07960	RHOC GTPase cycle; RHOA GTPase cycle; CDC42 GTPase cycle; RHOQ GTPase cycle; RHOB GTPase cycle; RHOJ GTPase cycle; RND2 GTPase cycle; RAC1 GTPase cycle; RHOG GTPase cycle; RAC2 GTPase cycle; RAC3 GTPase cycle; RHOD GTPase cycle; RHOF GTPase cycle		13	0	2.168	0.982698	50.52	1.15047e+07	0	3.20669e+07	0	0	32.13	12.82	6.52959e+06	1.08522e+07	1.60057e+07	6.44434e+06	2.10353e+07	2.06415e+07	2.82594e+07	2.26792e+07	High	High	High
FALSE	High	Master Protein	P63010	AP-2 complex subunit beta OS=Homo sapiens OX=9606 GN=AP2B1 PE=1 SV=1	0	FALSE	112.92	24	20	83	13	937	104.5	5.38	19540.9	20	transport;developmental processes	plasma membrane;other membranes;cytosol;other cytoplasmic organelle;other cell component	other molecular function	Pf01602, Pf02883, Pf09066	163	ENSG00000006125	AP2B1	A6NJP3; hsa:163; P21851; P63010; Q7Z451; Q96J19	MHC class II antigen presentation; Cargo recognition for clathrin-mediated endocytosis; Potential therapeutics for SARS; Recycling pathway of L1; WNT5A-dependent internalization of FZD4; EPH-ephrin mediated repulsion of cells; LDL clearance; Nef Mediated CD4 Down-regulation; Retrograde neurotrophin signalling; Nef Mediated CD8 Down-regulation; WNT5A-dependent internalization of FZD2, FZD5 and ROR…		13	7	1.93	0.999944	48.67	1.69122e+07	0	4.40215e+07	0	0	40.79	6.45	1.00924e+07	1.85867e+07	2.4801e+07	7.57565e+06	3.45148e+07	2.85458e+07	3.59314e+07	2.78703e+07	High	High	High
FALSE	High	Master Protein	P12109	Collagen alpha-1(VI) chain OS=Homo sapiens OX=9606 GN=COL6A1 PE=1 SV=3	0	FALSE	111.374	17	13	75	13	1028	108.5	5.43	21493.6	13	cell adhesion;cell cycle OR cell proliferation;cell organization and biogenesis;other metabolic processes;stress response;transport;developmental processes;signal transduction;other biological processes	non-structural extracellular;extracellular matrix;plasma membrane;other membranes;cytosol;cytoskeleton;mitochondrion;ER/Golgi;other cell component	extracellular structural activity;other molecular function	Pf00092, Pf01391	1291	ENSG00000142156	COL6A1	hsa:1291; O00117; O00118; P12109; Q14040; Q14041; Q16258; Q7Z645; Q9BSA8	Collagen degradation; Signaling by PDGF; Assembly of collagen fibrils and other multimeric structures; Integrin cell surface interactions; ECM proteoglycans; NCAM1 interactions; Collagen chain trimerization		8	0	1.921	0.999944	92.75	2.20832e+07	0	3.38915e+07	0	0	7.41	1.48	1.90879e+07	1.71666e+07	2.22278e+07	1.29653e+07	2.55091e+07	2.39026e+07	2.56841e+07	2.21802e+07	High	High	High
FALSE	High	Master Protein	P51149	Ras-related protein Rab-7a OS=Homo sapiens OX=9606 GN=RAB7A PE=1 SV=1	0	FALSE	110.092	69	13	85	13	207	23.5	6.7	23394.9	13	cell organization and biogenesis;protein metabolism;other metabolic processes;transport;other biological processes	plasma membrane;other membranes;cytosol;mitochondrion;ER/Golgi;other cytoplasmic organelle;other cell component	other molecular function	Pf00071	7879	ENSG00000075785	RAB7A	A8K3V6; hsa:7879; P51149; Q9NWJ0; Q9UPB0	RHOG GTPase cycle; MHC class II antigen presentation; Neutrophil degranulation; Prevention of phagosomal-lysosomal fusion; CDC42 GTPase cycle; RAC1 GTPase cycle; RHOQ GTPase cycle; RAB GEFs exchange GTP for GDP on RABs; RAB geranylgeranylation; RAC2 GTPase cycle; RAC3 GTPase cycle; RHOD GTPase cycle; RHOJ GTPase cycle; RHOF GTPase cycle; Suppression of autophagy; RHOH GTPase cycle; TBC/RABGAPs		17	0	1.832	0.999281	63.25	5.15291e+07	0	9.08636e+07	0	0	27.81	12.74	3.30462e+07	4.55526e+07	7.35119e+07	3.07994e+07	6.56229e+07	5.84658e+07	8.48225e+07	6.24514e+07	High	High	High
FALSE	High	Master Protein	Q92973	Transportin-1 OS=Homo sapiens OX=9606 GN=TNPO1 PE=1 SV=2	0	FALSE	108.557	21	16	97	13	898	102.3	4.98	26086.6	16	transport	cytosol;nucleus;other cell component	other molecular function	Pf02985, Pf03810, Pf13513	3842	ENSG00000083312	TNPO1	B4DVC6; hsa:3842; Q92957; Q92973; Q92975	Postmitotic nuclear pore complex (NPC) reformation; Intraflagellar transport; Tristetraprolin (TTP, ZFP36) binds and destabilizes mRNA		3	3	1.629	0.960429	39.95	4.77654e+07	0	6.85267e+07	0	0	33.06	4.31	2.5915e+07	4.63464e+07	6.3872e+07	2.60112e+07	5.18864e+07	4.67817e+07	5.52574e+07	4.33781e+07	High	High	High
FALSE	High	Master Protein	P23246	Splicing factor, proline- and glutamine-rich OS=Homo sapiens OX=9606 GN=SFPQ PE=1 SV=2	0	FALSE	108.133	21	14	77	13	707	76.1	9.44	23892.3	14	cell organization and biogenesis;DNA metabolism;RNA metabolism OR transcription;other metabolic processes;stress response;other biological processes	cytosol;nucleus;other cell component	nucleic acid binding activity;other molecular function	Pf00076, Pf08075	6421	ENSG00000116560	SFPQ	hsa:6421; P23246; P30808; Q5SZ71	Suppression of apoptosis; PTK6 Regulates Proteins Involved in RNA Processing		2	1	1.72	0.977866	77.27	1.60282e+08	0	1.65965e+08	0	0	17.18	8.91	1.81672e+08	1.21443e+08	1.65521e+08	1.04029e+08	1.42335e+08	1.16385e+08	1.23808e+08	1.0196e+08	High	High	High
FALSE	High	Master Protein	O95373	Importin-7 OS=Homo sapiens OX=9606 GN=IPO7 PE=1 SV=1	0	FALSE	102.734	17	13	73	13	1038	119.4	4.82	22964.4	13	stress response;transport;other biological processes	cytosol;nucleus	enzyme regulator activity;other molecular function	Pf03810, Pf08506	10527	ENSG00000205339	IPO7	A6NNM5; B2R786; hsa:10527; O95373; Q1RMF7; Q9H177; Q9NTE3			0	0	2.642	0.927733	66.29	1.04259e+07	0	2.80447e+07	0	0	37.59	5.53	5.63205e+06	1.15649e+07	1.37225e+07	5.34914e+06	2.05936e+07	1.97415e+07	2.21285e+07	1.69906e+07	High	High	High
FALSE	High	Master Protein	Q9UHB9	Signal recognition particle subunit SRP68 OS=Homo sapiens OX=9606 GN=SRP68 PE=1 SV=2	0	FALSE	102.364	22	13	73	13	627	70.7	8.56	21429.9	13	other biological processes	cytosol;ER/Golgi;translational apparatus;nucleus;other cell component	nucleic acid binding activity;other molecular function	Pf16969	6730	ENSG00000167881	SRP68	B3KUU5; B3KWY7; G3V1U4; hsa:6730; Q8NCJ4; Q8WUK2; Q9UHB9	SRP-dependent cotranslational protein targeting to membrane		1	0	1.584	0.948141	61.27	2.00123e+07	0	2.32288e+07	0	0	21.51	7.4	1.46109e+07	1.79769e+07	2.33561e+07	9.97442e+06	1.84342e+07	1.513e+07	1.88595e+07	1.42158e+07	High	High	High
FALSE	High	Master Protein	Q96JJ7	Protein disulfide-isomerase TMX3 OS=Homo sapiens OX=9606 GN=TMX3 PE=1 SV=2	0	FALSE	100.927	35	13	81	13	454	51.8	4.91	21533.5	13		plasma membrane;other membranes;ER/Golgi;other cell component	other molecular function	Pf00085, Pf13848	54495	ENSG00000166479	TMX3	B3KV75; hsa:54495; Q52LT7; Q8N5J0; Q96JJ7; Q9NWJ9	Platelet degranulation		1	0	1.564	0.950659	51	2.43e+07	0	3.40325e+07	0	0	31.9	8.63	1.44211e+07	2.37203e+07	3.35823e+07	1.31536e+07	2.4714e+07	2.39402e+07	3.00266e+07	2.20249e+07	High	High	High
FALSE	High	Master Protein	O76003	Glutaredoxin-3 OS=Homo sapiens OX=9606 GN=GLRX3 PE=1 SV=2	0	FALSE	99.722	40	13	75	13	335	37.4	5.39	19259.7	13	cell organization and biogenesis;protein metabolism;other metabolic processes;other biological processes	cytosol;cytoskeleton;nucleus;other cell component	other molecular function	Pf00085, Pf00462	10539	ENSG00000108010	GLRX3	B3KMP7; B3KMQ5; D3DRG2; hsa:10539; O76003; Q5JV01; Q96CE0; Q9P1B0; Q9P1B1	Iron uptake and transport		1	0	2.587	0.930548	60.44	1.86839e+07	0	4.60408e+07	0	0	33.09	7.48	1.24972e+07	2.00707e+07	2.34135e+07	8.54833e+06	3.52054e+07	3.10479e+07	3.99949e+07	2.98879e+07	High	High	High
FALSE	High	Master Protein	Q9H3U1	Protein unc-45 homolog A OS=Homo sapiens OX=9606 GN=UNC45A PE=1 SV=1	0	FALSE	98.024	17	13	55	13	944	103	6.07	14629.3	13	protein metabolism;other metabolic processes;other biological processes	cytosol;ER/Golgi;nucleus;other cell component	other molecular function	Pf11701, Pf13181, Pf13432	55898	ENSG00000140553	UNC45A	A8K6F7; hsa:55898; Q7L3Y6; Q9H3U1; Q9H3U8; Q9NSE8; Q9NSE9			0	0	1.541	0.937767	52.49	7.99982e+06	0	1.34112e+07	0	0	32.72	6.43	4.81738e+06	8.39588e+06	1.04745e+07	4.12593e+06	1.00549e+07	9.24632e+06	1.13053e+07	8.47955e+06	High	High	High
FALSE	High	Master Protein	Q9UHG3	Prenylcysteine oxidase 1 OS=Homo sapiens OX=9606 GN=PCYOX1 PE=1 SV=3	0	FALSE	95.739	33	13	88	13	505	56.6	6.18	24592.6	13	protein metabolism;other metabolic processes	non-structural extracellular;other cytoplasmic organelle	other molecular function	Pf07156, Pf13450	51449	ENSG00000116005	PCYOX1	B2RB14; B7Z9P8; hsa:51449; O94982; Q8N4N5; Q96QM8; Q9UHG3			0	0	1.135	0.648608	53.16	2.36051e+07	0	3.01128e+07	0	0	26.41	14.61	1.59442e+07	2.23312e+07	3.21136e+07	1.31841e+07	1.78861e+07	2.10171e+07	2.60367e+07	1.9642e+07	High	High	High
FALSE	High	Master Protein	Q9NVP1	ATP-dependent RNA helicase DDX18 OS=Homo sapiens OX=9606 GN=DDX18 PE=1 SV=2	0	FALSE	94.287	27	13	61	13	670	75.4	9.5	16072.2	13	RNA metabolism OR transcription;other metabolic processes	nucleus;other cell component	other molecular function	Pf00270, Pf00271, Pf13959	8886	ENSG00000088205	DDX18	hsa:8886; Q6GTZ9; Q6IAU4; Q92732; Q9BQB7; Q9NVP1			0	0	1.875	0.999944	52.77	1.0242e+07	0	2.18464e+07	0	0	30.08	5.11	6.08126e+06	9.2407e+06	1.44629e+07	5.99814e+06	1.60706e+07	1.49831e+07	1.81824e+07	1.45016e+07	High	High	High
FALSE	High	Master Protein	Q02878	60S ribosomal protein L6 OS=Homo sapiens OX=9606 GN=RPL6 PE=1 SV=3	0	FALSE	93.379	43	13	81	13	288	32.7	10.58	19243.8	13	cell organization and biogenesis;protein metabolism;other metabolic processes;other biological processes	cytosol;ER/Golgi;translational apparatus;nucleus;other cell component	nucleic acid binding activity;other molecular function	Pf01159, Pf03868	6128	ENSG00000089009	RPL6	hsa:6128; Q02878; Q2M3Q3; Q8WW97	Regulation of expression of SLITs and ROBOs; L13a-mediated translational silencing of Ceruloplasmin expression; Formation of a pool of free 40S subunits; GTP hydrolysis and joining of the 60S ribosomal subunit; Major pathway of rRNA processing in the nucleolus and cytosol; Nonsense Mediated Decay (NMD) enhanced by the Exon Junction Complex (EJC); SRP-dependent cotranslational protein targeting to…		13	0	2.925	0.842088	52.15	2.98411e+07	0	9.5287e+07	0	0	23.15	13.79	2.19105e+07	2.83635e+07	3.40658e+07	1.45895e+07	7.73252e+07	6.06954e+07	8.64513e+07	5.61365e+07	High	High	High
FALSE	High	Master Protein	Q15233	Non-POU domain-containing octamer-binding protein OS=Homo sapiens OX=9606 GN=NONO PE=1 SV=4	0	FALSE	91.921	28	14	99	13	471	54.2	8.95	36484.3	14	DNA metabolism;RNA metabolism OR transcription;other metabolic processes;stress response;other biological processes	nucleus;other cell component	nucleic acid binding activity;other molecular function	Pf00076, Pf08075	4841	ENSG00000147140	NONO	B7Z4C2; D3DVV4; F5GYZ3; hsa:4841; O00201; P30807; Q12786; Q15233; Q9BQC5			0	0	2.525	0.947451	73.61	2.70647e+07	0	5.10451e+07	0	0	32.55	8.87	1.80374e+07	2.91235e+07	3.4039e+07	1.2718e+07	3.8074e+07	3.52354e+07	4.58821e+07	3.36655e+07	High	High	High
FALSE	High	Master Protein	Q9Y2J2	Band 4.1-like protein 3 OS=Homo sapiens OX=9606 GN=EPB41L3 PE=1 SV=2	0	FALSE	91.191	16	16	42	13	1087	120.6	5.19	11186.9	16	cell organization and biogenesis;developmental processes;other biological processes	plasma membrane;other membranes;cytosol;cytoskeleton;other cell component	cytoskeletal activity;other molecular function	Pf00373, Pf04382, Pf05902, Pf08736, Pf09379, Pf09380	23136	ENSG00000082397	EPB41L3	B7Z4I5; F5GX05; hsa:23136; O95713; Q9BRP5; Q9Y2J2	Sensory processing of sound by inner hair cells of the cochlea; Sensory processing of sound by outer hair cells of the cochlea; Neurexins and neuroligins		3	3	6.787	0.035649	74.91	3.10552e+06	0	2.74855e+07	0	0	27.62	15.5	2.19587e+06	3.03374e+06	3.68133e+06	1.42205e+06	2.29132e+07	1.47112e+07	2.23584e+07	1.69742e+07	Peak Found	Peak Found	Peak Found
FALSE	High	Master Protein	Q13596	Sorting nexin-1 OS=Homo sapiens OX=9606 GN=SNX1 PE=1 SV=3	0	FALSE	90.703	34	15	48	13	522	59	5.15	12549.3	15	cell organization and biogenesis;transport	other membranes;cytosol;ER/Golgi;other cytoplasmic organelle;other cell component	signal transduction activity or receptor binding;other molecular function	Pf00787, Pf03700, Pf09325	6642	ENSG00000028528	SNX1	A6NM19; A8K6T7; H0Y2M5; hsa:6642; O60750; O60751; Q13596; Q6ZRJ8			0	0	2.286	0.98166	45.08	5.54489e+06	0	1.26043e+07	0	0	27.31	8.27	3.84192e+06	5.24851e+06	6.82343e+06	2.60418e+06	9.16833e+06	8.51608e+06	1.10596e+07	8.49283e+06	High	High	High
FALSE	High	Master Protein	P04040	Catalase OS=Homo sapiens OX=9606 GN=CAT PE=1 SV=3	0	FALSE	88.073	30	13	43	13	527	59.7	7.39	11306.5	13	protein metabolism;other metabolic processes;stress response;developmental processes;other biological processes	non-structural extracellular;other membranes;cytosol;mitochondrion;other cytoplasmic organelle;other cell component	other molecular function	Pf00199, Pf06628	847	ENSG00000121691	CAT	A8K6C0; B2RCZ9; D3DR07; hsa:847; P04040; Q2M1U4; Q4VXX5; Q9BWT9; Q9UC85	Neutrophil degranulation; Peroxisomal protein import; FOXO-mediated transcription of oxidative stress, metabolic and neuronal genes; Detoxification of Reactive Oxygen Species; Mitochondrial unfolded protein response (UPRmt)		5	0	0.348	0.00126578	88.06	4.46416e+07	0	1.87243e+07	0	0	21.35	6.46	3.17005e+07	4.33625e+07	5.26932e+07	2.48276e+07	1.41128e+07	1.20651e+07	1.55608e+07	1.23315e+07	High	High	High
FALSE	High	Master Protein	P53992	Protein transport protein Sec24C OS=Homo sapiens OX=9606 GN=SEC24C PE=1 SV=3	0	FALSE	86.418	16	13	51	13	1094	118.2	7.06	13393.3	13	cell organization and biogenesis;transport;developmental processes	other membranes;cytosol;ER/Golgi	other molecular function	Pf00626, Pf04810, Pf04811, Pf04815, Pf08033	9632	ENSG00000176986	SEC24C	B4DZT4; hsa:9632; P53992; Q8WV25	COPII-mediated vesicle transport; Antigen Presentation: Folding, assembly and peptide loading of class I MHC; MHC class II antigen presentation; SARS-CoV-2 activates/modulates innate and adaptive immune responses; Cargo concentration in the ER; Regulation of cholesterol biosynthesis by SREBP (SREBF)		6	0	2.618	0.941677	55.63	3.37075e+06	0	1.05773e+07	0	0	28.38	14.55	1.91551e+06	3.251e+06	4.09922e+06	1.87174e+06	7.12427e+06	7.22934e+06	1.00559e+07	7.04537e+06	High	High	High
FALSE	High	Master Protein	P52732	Kinesin-like protein KIF11 OS=Homo sapiens OX=9606 GN=KIF11 PE=1 SV=2	0	FALSE	84.049	17	13	33	13	1056	119.1	5.64	7993.08	13	cell cycle OR cell proliferation;cell organization and biogenesis;other biological processes	cytosol;cytoskeleton;nucleus;other cell component	cytoskeletal activity;other molecular function	Pf00225, Pf13931	3832	ENSG00000138160	KIF11	A0AV49; B2RMV3; hsa:3832; P52732; Q15716; Q5VWX0	COPI-dependent Golgi-to-ER retrograde traffic; MHC class II antigen presentation; Kinesins		3	0	2.343	0.963334	55.71	3.60686e+06	0	9.18427e+06	0	0	50.94	6.25	2.26851e+06	5.52968e+06	4.80685e+06	1.62341e+06	7.48433e+06	6.27986e+06	7.02676e+06	5.66494e+06	High	High	High
FALSE	High	Master Protein	Q92945	Far upstream element-binding protein 2 OS=Homo sapiens OX=9606 GN=KHSRP PE=1 SV=4	0	FALSE	81.381	27	15	49	13	711	73.1	7.3	12533.5	15	protein metabolism;RNA metabolism OR transcription;other metabolic processes;transport;other biological processes	cytosol;nucleus;other cell component	nucleic acid binding activity;other molecular function	Pf00013, Pf09005	8570	ENSG00000088247	KHSRP	hsa:8570; O00301; Q59EZ9; Q5U4P6; Q92945; Q9UNT5; Q9UQH5	ATF4 activates genes in response to endoplasmic reticulum stress; KSRP (KHSRP) binds and destabilizes mRNA		2	2	4.159	0.397043	78.41	1.49491e+07	0	5.25804e+07	0	0	40.52	14.75	9.9472e+06	1.75883e+07	1.88308e+07	5.92803e+06	4.42013e+07	3.50965e+07	4.12097e+07	2.71297e+07	High	High	High
FALSE	High	Master Protein	P23921	Ribonucleoside-diphosphate reductase large subunit OS=Homo sapiens OX=9606 GN=RRM1 PE=1 SV=1	0	FALSE	81.118	21	13	41	13	792	90	7.15	10158.8	13	cell cycle OR cell proliferation;cell organization and biogenesis;DNA metabolism;other metabolic processes;stress response;developmental processes;other biological processes	cytosol;mitochondrion;nucleus;other cell component	other molecular function	Pf00317, Pf02867, Pf03477	6240	ENSG00000167325	RRM1	hsa:6240; P23921; Q9UNN2	Interconversion of nucleotide di- and triphosphates		1	0	2.139	0.985966	67.91	8.47339e+06	0	1.6295e+07	0	0	41.36	9.38	5.56301e+06	1.2242e+07	9.63694e+06	5.03116e+06	1.39317e+07	1.08845e+07	1.27618e+07	9.88118e+06	High	High	High
FALSE	High	Master Protein	P23368	NAD-dependent malic enzyme, mitochondrial OS=Homo sapiens OX=9606 GN=ME2 PE=1 SV=1	0	FALSE	81.106	25	13	52	13	584	65.4	7.61	14216.5	13	other metabolic processes;other biological processes	mitochondrion;other cell component	other molecular function	Pf00390, Pf03949	4200	ENSG00000082212	ME2	B2R8J2; hsa:4200; P23368; Q9BWL6; Q9BYG1; Q9H4B2	Mitochondrial protein degradation; Pyruvate metabolism		2	0	1.492	0.948141	44.62	1.14554e+07	0	1.59326e+07	0	0	34.24	12.84	6.46339e+06	9.82849e+06	1.7472e+07	7.05479e+06	1.17301e+07	1.01493e+07	1.48943e+07	1.07421e+07	High	High	High
FALSE	High	Master Protein	P05121	Plasminogen activator inhibitor 1 OS=Homo sapiens OX=9606 GN=SERPINE1 PE=1 SV=1	0	FALSE	80.215	40	13	58	13	402	45	7.2	15101.8	13	other metabolic processes;stress response;developmental processes;other biological processes	non-structural extracellular;extracellular matrix;plasma membrane;other membranes;other cell component	signal transduction activity or receptor binding;enzyme regulator activity;other molecular function	Pf00079	5054	ENSG00000106366	SERPINE1	B7Z4S0; F8WD53; hsa:5054; P05121	ECM proteoglycans; Platelet degranulation ; SMAD2/SMAD3:SMAD4 heterotrimer regulates transcription; BMAL1:CLOCK,NPAS2 activates circadian gene expression; Dissolution of Fibrin Clot		5	0	3.364	0.659979	56.75	1.06773e+07	0	4.45941e+07	0	0	29.05	14.68	6.35968e+06	9.75065e+06	1.46323e+07	6.1779e+06	3.15509e+07	2.36094e+07	3.59518e+07	3.16248e+07	High	High	High
FALSE	High	Master Protein	P05198	Eukaryotic translation initiation factor 2 subunit 1 OS=Homo sapiens OX=9606 GN=EIF2S1 PE=1 SV=3	0	FALSE	79.927	38	13	60	13	315	36.1	5.08	16924.8	13	cell organization and biogenesis;protein metabolism;other metabolic processes;stress response;signal transduction;other biological processes	cytosol;mitochondrion;translational apparatus;nucleus;other cell component	translation activity;nucleic acid binding activity	Pf00575, Pf07541	1965	ENSG00000134001	EIF2S1	hsa:1965; P05198	L13a-mediated translational silencing of Ceruloplasmin expression; Translation initiation complex formation; Formation of the ternary complex, and subsequently, the 43S complex; Ribosomal scanning and start codon recognition; GTP hydrolysis and joining of the 60S ribosomal subunit; PKR-mediated signaling; ABC-family proteins mediated transport; Response of EIF2AK1 (HRI) to heme deficiency; PERK r…		12	0	2.266	0.966834	47.02	1.4316e+07	0	3.71369e+07	0	0	36.09	7.74	8.90536e+06	1.56767e+07	1.92901e+07	6.75894e+06	29513995	2.41542e+07	3.08827e+07	2.31451e+07	High	High	High
FALSE	High	Master Protein	Q6UB35	Monofunctional C1-tetrahydrofolate synthase, mitochondrial OS=Homo sapiens OX=9606 GN=MTHFD1L PE=1 SV=1	0	FALSE	79.897	16	13	42	13	978	105.7	8.06	11707.9	13	other metabolic processes;developmental processes	cytosol;mitochondrion	other molecular function	Pf00763, Pf01268, Pf02882	25902	ENSG00000120254	MTHFD1L	hsa:25902; Q2TBF3; Q6UB35; Q8WVW0; Q96HG8; Q9H789; Q9UFU8	Metabolism of folate and pterines		1	0	0.987	0.502619	46.06	1.14216e+07	0	1.19328e+07	0	0	34.47	5.06	7.59938e+06	1.12583e+07	1.67163e+07	5.45942e+06	8.88164e+06	8.28701e+06	9.39203e+06	7.24944e+06	High	High	High
FALSE	High	Master Protein	Q15645	Pachytene checkpoint protein 2 homolog OS=Homo sapiens OX=9606 GN=TRIP13 PE=1 SV=2	0	FALSE	79.573	37	13	47	13	432	48.5	6.09	11948.6	13	cell cycle OR cell proliferation;cell organization and biogenesis;DNA metabolism;RNA metabolism OR transcription;other metabolic processes;stress response;signal transduction;other biological processes	nucleus;other cell component	other molecular function	Pf00004	9319	ENSG00000071539	TRIP13	C9K0T3; D3DTC0; hsa:9319; O15324; Q15645			0	0	2.207	0.977866	74.53	9.11346e+06	0	1.98004e+07	0	0	36.8	6.32	5.53402e+06	1.00399e+07	1.25796e+07	4.40983e+06	1.40526e+07	1.4744e+07	1.56083e+07	1.26188e+07	High	High	High
FALSE	High	Master Protein	P98160	Basement membrane-specific heparan sulfate proteoglycan core protein OS=Homo sapiens OX=9606 GN=HSPG2 PE=1 SV=4	0	FALSE	77.328	4	13	24	13	4391	468.5	6.51	7133.97	13	other metabolic processes;stress response;transport;developmental processes;signal transduction;other biological processes	extracellular matrix;plasma membrane;other membranes;ER/Golgi;other cytoplasmic organelle	signal transduction activity or receptor binding;extracellular structural activity;other molecular function	Pf00008, Pf00052, Pf00053, Pf00054, Pf00057, Pf02210, Pf07679, Pf13895, Pf13927	3339	ENSG00000142798	HSPG2	hsa:3339; P98160; Q16287; Q5SZI3; Q9H3V5	Integrin cell surface interactions; ECM proteoglycans; Non-integrin membrane-ECM interactions; RSV-host interactions; Amyloid fiber formation; Degradation of the extracellular matrix; Respiratory syncytial virus (RSV) attachment and entry; A tetrasaccharide linker sequence is required for GAG synthesis; HS-GAG biosynthesis; HS-GAG degradation; Defective B4GALT7 causes EDS, progeroid type; Defecti…	Comprehensive IL-17A signaling	19	0	1.442	0.929292	93.4	4.40273e+06	0	4.18477e+06	0	0	21.14	5.25	4.38934e+06	2.65809e+06	3.79367e+06	3.45046e+06	3.21048e+06	3.14482e+06	3.10964e+06	2.70764e+06	High	High	High
FALSE	High	Master Protein	Q93009	Ubiquitin carboxyl-terminal hydrolase 7 OS=Homo sapiens OX=9606 GN=USP7 PE=1 SV=2	0	FALSE	76.099	15	13	41	13	1102	128.2	5.55	12368	13	cell organization and biogenesis;protein metabolism;DNA metabolism;other metabolic processes;stress response;other biological processes	cytosol;nucleus;other cell component	other molecular function	Pf00443, Pf12436, Pf14533, Pf22486	7874	ENSG00000187555	USP7	A6NMY8; B7Z815; H0Y3G8; hsa:7874; Q93009	Regulation of TP53 Degradation; Synthesis of active ubiquitin: roles of E1 and E2 enzymes; Ub-specific processing proteases; Formation of TC-NER Pre-Incision Complex; Dual incision in TC-NER; Gap-filling DNA repair synthesis and ligation in TC-NER; Regulation of PTEN localization		8	0	2.031	0.999944	57.6	5.4724e+06	0	1.27625e+07	0	0	37	4.76	2.80735e+06	6.13887e+06	6.7718e+06	2.98638e+06	9.49479e+06	8.86736e+06	9.96905e+06	7.76753e+06	High	High	High
FALSE	High	Master Protein	Q9BZQ8	Protein Niban 1 OS=Homo sapiens OX=9606 GN=NIBAN1 PE=1 SV=1	0	FALSE	74.821	16	13	45	13	928	103.1	4.78	10688.9	13	stress response;other biological processes	plasma membrane;other membranes;cytosol;other cell component			116496	ENSG00000135842	NIBAN1	hsa:116496; Q2TTR2; Q5TEM8; Q8TEI5; Q9BZQ8; Q9H593; Q9H9Y8; Q9HCB9			0	0	2.14	0.999281	56.04	7.35091e+06	0	1.24463e+07	0	0	27.73	7.42	6.99581e+06	5.84612e+06	7.2322e+06	2.73529e+06	9.48566e+06	8.44161e+06	1.07712e+07	7.99934e+06	High	High	High
FALSE	High	Master Protein	Q9BXP5	Serrate RNA effector molecule homolog OS=Homo sapiens OX=9606 GN=SRRT PE=1 SV=1	0	FALSE	74.119	16	14	58	13	876	100.6	5.96	12637.1	14	RNA metabolism OR transcription;other metabolic processes;other biological processes	nucleus;other cell component	nucleic acid binding activity;other molecular function	Pf04959, Pf12066	51593	ENSG00000087087	SRRT	A4D2E5; A4D2E6; A6NK22; B4DJL4; B4DZA6; hsa:51593; O95808; Q32MI4; Q6NT74; Q8TDQ5; Q9BWP6; Q9BXP4; Q9BXP5; Q9Y4S4	mRNA Splicing - Major Pathway; RNA polymerase II transcribes snRNA genes		2	1	2.228	0.97206	64.24	1.01125e+07	0	2.31131e+07	0	0	35.91	15.83	6.56014e+06	1.07004e+07	1.3066e+07	4.30653e+06	1.82582e+07	1.55925e+07	1.79231e+07	1.10719e+07	High	High	High
FALSE	High	Master Protein	Q16658	Fascin OS=Homo sapiens OX=9606 GN=FSCN1 PE=1 SV=3	0	FALSE	72.365	33	13	57	13	493	54.5	7.24	13645.5	13	cell organization and biogenesis;other biological processes	plasma membrane;other membranes;cytosol;cytoskeleton;other cell component	cytoskeletal activity;other molecular function	Pf06268	6624	ENSG00000075618	FSCN1	A6NI89; B2RE97; hsa:6624; Q16658; Q96IC5; Q96IH1; Q9BRF1	Interleukin-4 and Interleukin-13 signaling		1	0	1.935	0.999944	45.39	1.14797e+07	0	3.02361e+07	0	0	29.57	5.15	7.17145e+06	9.8042e+06	1.69367e+07	7.10231e+06	2.12461e+07	2.06708e+07	2.43808e+07	2.0135e+07	High	High	High
FALSE	High	Master Protein	Q9NQW6	Anillin OS=Homo sapiens OX=9606 GN=ANLN PE=1 SV=2	0	FALSE	71.825	13	13	44	13	1124	124.1	8.07	12153	13	cell cycle OR cell proliferation;cell organization and biogenesis;other biological processes	cytosol;cytoskeleton;nucleus;other cell component	cytoskeletal activity	Pf00169, Pf08174, Pf16018	54443	ENSG00000011426	ANLN	hsa:54443; Q5CZ78; Q6NSK5; Q9H8Y4; Q9NQW6; Q9NVN9; Q9NVP0	RHOC GTPase cycle; RHOA GTPase cycle; RHOB GTPase cycle		3	0	2.25	0.97206	62.22	7.75701e+06	0	1.75443e+07	0	0	40.9	2.88	4.66885e+06	8.69397e+06	1.08024e+07	3.31861e+06	1.31164e+07	1.26561e+07	1.33854e+07	1.13656e+07	High	High	High
FALSE	High	Master Protein	Q02952	A-kinase anchor protein 12 OS=Homo sapiens OX=9606 GN=AKAP12 PE=1 SV=4	0	FALSE	71.535	10	13	25	13	1782	191.4	4.41	5844.83	13	signal transduction;other biological processes	plasma membrane;other membranes;cytosol;cytoskeleton;other cell component	other molecular function	Pf03832, Pf10522	9590	ENSG00000131016	AKAP12	hsa:9590; O00310; O00498; Q02952; Q4LE68; Q5SZ80; Q5TGN1; Q68D82; Q99970	RHOD GTPase cycle; RHOF GTPase cycle		2	0	4.24	0.284925	56.82	187148	0	4.88224e+06	0	0	64.3	25.46	128832	178298	458193	77925.7	5.57379e+06	3.02493e+06	3.64603e+06	3.2843e+06	Peak Found	Peak Found	Peak Found
FALSE	High	Master Protein	Q16531	DNA damage-binding protein 1 OS=Homo sapiens OX=9606 GN=DDB1 PE=1 SV=1	0	FALSE	70.585	12	13	37	13	1140	126.9	5.26	9505.1	13	cell cycle OR cell proliferation;cell organization and biogenesis;protein metabolism;DNA metabolism;other metabolic processes;stress response;signal transduction;other biological processes	nucleus;other cell component	nucleic acid binding activity;other molecular function	Pf03178, Pf10433	1642	ENSG00000167986	DDB1	A6NG77; B2R648; B4DG00; hsa:1642; O15176; Q13289; Q16531; Q58F96	Neddylation; Formation of TC-NER Pre-Incision Complex; Dual incision in TC-NER; Gap-filling DNA repair synthesis and ligation in TC-NER; Formation of Incision Complex in GG-NER; Recognition of DNA damage by PCNA-containing replication complex; DNA Damage Recognition in GG-NER; Dual Incision in GG-NER		9	0	2.499	0.956944	43.54	4.54321e+06	0	1.41096e+07	0	0	43.83	11.24	1.62751e+06	5.03452e+06	5.24161e+06	2.65922e+06	1.02682e+07	8.51452e+06	1.22839e+07	9.624e+06	High	High	High
FALSE	High	Master Protein	P23919	Thymidylate kinase OS=Homo sapiens OX=9606 GN=DTYMK PE=1 SV=4	0	FALSE	69.161	52	13	54	13	212	23.8	8.27	12789.8	13	other metabolic processes;other biological processes	cytosol;mitochondrion;nucleus;other cell component	kinase activity;other molecular function	Pf02223	1841	ENSG00000168393	DTYMK	B7ZW70; hsa:1841; P23919; Q6FGX1; Q9BUX4	Interconversion of nucleotide di- and triphosphates		1	0	2.092	0.989008	60.3	2.34084e+07	0	4.84118e+07	0	0	31.72	5.02	1.31887e+07	2.25602e+07	3.13189e+07	1.28337e+07	3.57942e+07	3.38454e+07	3.93895e+07	3.04801e+07	Peak Found	High	High
FALSE	High	Master Protein	O15144	Actin-related protein 2/3 complex subunit 2 OS=Homo sapiens OX=9606 GN=ARPC2 PE=1 SV=1	0	FALSE	68.204	42	13	53	13	300	34.3	7.36	13707.1	13	cell organization and biogenesis;other biological processes	plasma membrane;other membranes;cytosol;cytoskeleton;nucleus;other cytoplasmic organelle;other cell component	cytoskeletal activity	Pf04045	10109	ENSG00000163466	ARPC2	hsa:10109; O15144; Q92801; Q9P1D4	Regulation of actin dynamics for phagocytic cup formation; FCGR3A-mediated phagocytosis; RHO GTPases Activate WASPs and WAVEs; Clathrin-mediated endocytosis; EPHB-mediated forward signaling		5	0	2.158	0.977866	60.13	2.32279e+07	0	4.89936e+07	0	0	32.91	6.93	1.50419e+07	2.35244e+07	3.24501e+07	1.1493e+07	3.26596e+07	3.53794e+07	3.72826e+07	3.23443e+07	High	High	High
FALSE	High	Master Protein	Q9UQ35	Serine/arginine repetitive matrix protein 2 OS=Homo sapiens OX=9606 GN=SRRM2 PE=1 SV=2	0	FALSE	67.638	7	13	22	13	2752	299.4	12.06	5670.46	13	RNA metabolism OR transcription;other metabolic processes	nucleus	nucleic acid binding activity;other molecular function	Pf08312	23524	ENSG00000167978	SRRM2	A6NKB9; D3DU97; hsa:23524; O15038; O94803; Q6NSL3; Q6PIM3; Q6PK40; Q8IW17; Q96GY7; Q9P0G1; Q9UHA8; Q9UQ35; Q9UQ36; Q9UQ37; Q9UQ38; Q9UQ40	mRNA Splicing - Major Pathway		1	0	2.25	0.96339	57.4	1.09725e+06	0	7.81362e+06	0	0	51.57	16.5	671398	617306	2.23026e+06	1.015e+06	6.37019e+06	4.22784e+06	6.78888e+06	4.7574e+06	Peak Found	Peak Found	Peak Found
FALSE	High	Master Protein	Q06323	Proteasome activator complex subunit 1 OS=Homo sapiens OX=9606 GN=PSME1 PE=1 SV=1	0	FALSE	67.219	51	13	38	13	249	28.7	6.02	9356.63	13	other biological processes	cytosol;nucleus;other cell component	enzyme regulator activity	Pf02251, Pf02252	5720	ENSG00000092010; ENSG00000284916	PSME1	A6NJG9; H0YNE3; hsa:5720; Q06323; Q6IBM2; Q9UEF4	Proteasome assembly		1	0	9.245	0.00328998	55.89	3.18186e+06	0	3.48944e+07	0	0	52.19	21.47	2.79355e+06	4.18453e+06	3.03772e+06	826820	3.79048e+07	2.3082e+07	2.75965e+07	2.18314e+07	Peak Found	Peak Found	High
FALSE	High	Master Protein	Q9BSJ2	Gamma-tubulin complex component 2 OS=Homo sapiens OX=9606 GN=TUBGCP2 PE=1 SV=2	0	FALSE	64.443	17	13	37	13	902	102.5	6.84	9699.29	13	cell cycle OR cell proliferation;cell organization and biogenesis;developmental processes	cytosol;cytoskeleton;nucleus	cytoskeletal activity	Pf04130, Pf17681	10844	ENSG00000130640	TUBGCP2	B4DM18; B7ZKL8; F5H4E0; F5H4L0; hsa:10844; O43632; Q5VWX7; Q9BSJ2	Recruitment of NuMA to mitotic centrosomes; Recruitment of mitotic centrosome proteins and complexes		2	0	1.85	0.997717	50.55	3.35041e+06	0	7.56021e+06	0	0	44.89	7.26	1.80329e+06	3.74158e+06	5.33829e+06	1.58523e+06	5.98312e+06	5.45442e+06	5.48195e+06	4.53657e+06	Peak Found	High	High
FALSE	High	Master Protein	Q8N3C0	Activating signal cointegrator 1 complex subunit 3 OS=Homo sapiens OX=9606 GN=ASCC3 PE=1 SV=3	0	FALSE	64.429	8	13	30	13	2202	251.3	7.09	8224.45	13	cell organization and biogenesis;protein metabolism;DNA metabolism;other metabolic processes;stress response	cytosol;translational apparatus;nucleus;other cell component	other molecular function	Pf00270, Pf00271, Pf02889	10973	ENSG00000112249	ASCC3	E7EW23; hsa:10973; O43738; Q4G1A0; Q5VTN2; Q8N3C0; Q9H1I9; Q9H5A2; Q9NTR0	ALKBH3 mediated reversal of alkylation damage		1	0	2.015	0.999944	44.5	4.71798e+06	0	8.70185e+06	0	0	21.35	11.91	4.32697e+06	3.37386e+06	5.84095e+06	2.38328e+06	5.59854e+06	5.96587e+06	7.59607e+06	5.77838e+06	Peak Found	High	High
FALSE	High	Master Protein	P08243	Asparagine synthetase [glutamine-hydrolyzing] OS=Homo sapiens OX=9606 GN=ASNS PE=1 SV=4	0	FALSE	63.41	24	13	42	13	561	64.3	6.86	10508.9	13	other metabolic processes;stress response;other biological processes	cytosol	other molecular function	Pf00733, Pf13537	440	ENSG00000070669	ASNS	A4D1I8; B4DXZ1; B7ZAA9; D6W5R3; E9PCI3; E9PCX6; hsa:440; P08184; P08243; Q15666; Q549T9; Q96HD0	Aspartate and asparagine metabolism; Response of EIF2AK1 (HRI) to heme deficiency; ATF4 activates genes in response to endoplasmic reticulum stress; Response of EIF2AK4 (GCN2) to amino acid deficiency		4	0	0.465	0.0130737	50.16	1.9978e+07	0	8.21154e+06	0	0	26.17	5.93	1.2024e+07	1.68362e+07	2.70219e+07	1.2526e+07	6.23123e+06	5.62482e+06	5.54512e+06	5.45754e+06	High	High	High
FALSE	High	Master Protein	P46013	Proliferation marker protein Ki-67 OS=Homo sapiens OX=9606 GN=MKI67 PE=1 SV=2	0	FALSE	61.539	6	13	32	13	3256	358.5	9.45	7859.28	13	cell cycle OR cell proliferation;other biological processes	nucleus;other cell component	nucleic acid binding activity;other molecular function	Pf00498, Pf08065, Pf15276	4288	ENSG00000148773	MKI67	hsa:4288; P46013; Q5VWH2			0	0	2.063	0.9963	49.39	2.01061e+06	0	6.841e+06	0	0	41.3	1.86	1.23182e+06	1.73327e+06	3.62079e+06	1.23236e+06	5.15084e+06	4.58279e+06	5.28917e+06	4.51003e+06	Peak Found	High	High
FALSE	High	Master Protein	Q9UDY2	Tight junction protein ZO-2 OS=Homo sapiens OX=9606 GN=TJP2 PE=1 SV=2	0	FALSE	60.653	12	13	39	13	1190	133.9	7.4	8596.99	13	cell adhesion;cell organization and biogenesis;other metabolic processes;other biological processes	plasma membrane;other membranes;cytosol;nucleus;other cell component	kinase activity;other molecular function	Pf00595, Pf00625, Pf07653	9414	ENSG00000119139	TJP2	A2A3H9; B7Z2R8; B7Z7T6; F5H301; F5H886; hsa:9414; Q15883; Q5VXL0; Q5VXL1; Q8N756; Q8NI14; Q99839; Q9UDY0; Q9UDY1; Q9UDY2	RHOC GTPase cycle; RHOA GTPase cycle; RHOB GTPase cycle; Signaling by Hippo; Apoptotic cleavage of cell adhesion proteins		5	0	1.395	0.888538	42.23	5.2264e+06	0	8.43007e+06	0	0	37.73	8.18	3.57239e+06	6.34695e+06	6.40899e+06	2351706	6.38097e+06	5.79327e+06	6.41733e+06	4.71251e+06	High	High	High
FALSE	High	Master Protein	P26006	Integrin alpha-3 OS=Homo sapiens OX=9606 GN=ITGA3 PE=1 SV=5	0	FALSE	59.228	13	13	36	13	1051	116.5	6.77	10491.5	13	cell adhesion;cell organization and biogenesis;developmental processes;signal transduction;other biological processes	plasma membrane;other membranes;other cell component	signal transduction activity or receptor binding;other molecular function	Pf01839, Pf08441, Pf20805, Pf20806	3675	ENSG00000005884	ITGA3	A7E246; B7ZM80; B9EGQ1; D3DTX4; D3DTX5; hsa:3675; P26006	Integrin cell surface interactions; Laminin interactions; MET activates PTK2 signaling; Basigin interactions		4	0	1.931	0.999944	40.81	2.25048e+06	0	7.90013e+06	0	0	36.69	11.98	1.35077e+06	2.6344e+06	2.96348e+06	1.15409e+06	6.72209e+06	5.08474e+06	6.4212e+06	4.5557e+06	High	High	Peak Found
FALSE	High	Master Protein	P02452	Collagen alpha-1(I) chain OS=Homo sapiens OX=9606 GN=COL1A1 PE=1 SV=6	0	FALSE	57.821	9	13	79	13	1464	138.8	5.8	18803.5	13	cell organization and biogenesis;other metabolic processes;stress response;transport;developmental processes;signal transduction;other biological processes	non-structural extracellular;extracellular matrix;ER/Golgi;other cell component	other molecular function	Pf00093, Pf01391, Pf01410	1277	ENSG00000108821	COL1A1	hsa:1277; O76045; P02452; P78441; Q13896; Q13902; Q13903; Q14037; Q14992; Q15176; Q15201; Q16050; Q59F64; Q7KZ30; Q7KZ34; Q8IVI5; Q8N473; Q9UML6; Q9UMM7	Immunoregulatory interactions between a Lymphoid and a non-Lymphoid cell; Cell surface interactions at the vascular wall; Collagen degradation; Integrin cell surface interactions; ECM proteoglycans; Collagen chain trimerization; GPVI-mediated activation cascade; Syndecan interactions; MET activates PTK2 signaling; RUNX2 regulates osteoblast differentiation; Anchoring fibril formation; Crosslinkin…		25	0	0.532	0.0328979	66.04	3.1165e+08	0	5.25868e+07	0	0	15.5	31.97	2.52155e+08	2.52619e+08	3.83322e+08	1.79543e+08	4.20662e+07	5.73571e+07	3.10744e+07	3.26315e+07	High	High	High
FALSE	High	Master Protein	Q9Y3P9	Rab GTPase-activating protein 1 OS=Homo sapiens OX=9606 GN=RABGAP1 PE=1 SV=3	0	FALSE	55.436	15	13	27	13	1069	121.7	5.25	5161.95	13	other biological processes	cytosol;cytoskeleton	enzyme regulator activity;cytoskeletal activity;other molecular function	Pf00566, Pf00640, Pf12473	23637	ENSG00000011454	RABGAP1	B9A6L2; hsa:23637; Q05CW2; Q6ZMY1; Q9HA28; Q9P0E2; Q9UG67; Q9Y3P9	TBC/RABGAPs		1	0	1.792	0.991391	46.85	3.68232e+06	0	6.33745e+06	0	0	24.48	7.26	2.34122e+06	3.54821e+06	4.43335e+06	2.0654e+06	4.72191e+06	4.34749e+06	5.525e+06	4205781	High	High	High
FALSE	High	Master Protein	P28340	DNA polymerase delta catalytic subunit OS=Homo sapiens OX=9606 GN=POLD1 PE=1 SV=2	0	FALSE	53.705	13	14	38	13	1107	123.6	7.03	7649.44	14	DNA metabolism;other metabolic processes;stress response;other biological processes	cytosol;nucleus;other cell component	nucleic acid binding activity;other molecular function	Pf00136, Pf03104, Pf14260	5424	ENSG00000062822	POLD1	hsa:5424; P28340; Q8NER3; Q96H98	Termination of translesion DNA synthesis; HDR through Homologous Recombination (HRR); Dual incision in TC-NER; Gap-filling DNA repair synthesis and ligation in TC-NER; Cytosolic iron-sulfur cluster assembly; Recognition of DNA damage by PCNA-containing replication complex; PCNA-Dependent Long Patch Base Excision Repair; Dual Incision in GG-NER; Polymerase switching on the C-strand of the telomere…		18	0	4.201	0.377121	57.43	1.34091e+06	0	9.82024e+06	0	0	58.64	4.4	935028	2.51561e+06	1.61183e+06	681790	7.41523e+06	7.27059e+06	7.41818e+06	6.3113e+06	Peak Found	Peak Found	Peak Found
FALSE	High	Master Protein	P09651	Heterogeneous nuclear ribonucleoprotein A1 OS=Homo sapiens OX=9606 GN=HNRNPA1 PE=1 SV=5	0	FALSE	163.166	35	14	157	12	372	38.7	9.13	46968.1	14	RNA metabolism OR transcription;other metabolic processes;stress response;transport;other biological processes	cytosol;nucleus;other cell component	nucleic acid binding activity;other molecular function	Pf00076, Pf11627	3178	ENSG00000135486	HNRNPA1	A8K4Z8; hsa:3178; P09651; Q3MIB7; Q6PJZ7	mRNA Splicing - Major Pathway; FGFR2 alternative splicing; Processing of Capped Intron-Containing Pre-mRNA; SARS-CoV-1-host interactions; SARS-CoV-1 modulates host translation machinery		5	0	3.501	0.632574	76.39	4.55487e+07	0	1.51545e+08	0	0	36.07	2.84	2.38576e+07	5.26686e+07	5.33551e+07	2.62585e+07	1.0785e+08	1.03886e+08	1.16199e+08	1.00643e+08	High	High	High
FALSE	High	Master Protein	P04792	Heat shock protein beta-1 OS=Homo sapiens OX=9606 GN=HSPB1 PE=1 SV=2	0	FALSE	145.886	53	12	138	12	205	22.8	6.4	42324.6	12	protein metabolism;other metabolic processes;stress response;transport;signal transduction;other biological processes	plasma membrane;cytosol;cytoskeleton;nucleus;other cell component	enzyme regulator activity;other molecular function	Pf00011	3315	ENSG00000106211	HSPB1	B2R4N8; hsa:3315; P04792; Q6FI47; Q96C20; Q96EI7; Q9UC31; Q9UC34; Q9UC35; Q9UC36	Extra-nuclear estrogen signaling; AUF1 (hnRNP D0) binds and destabilizes mRNA; MAPK6/MAPK4 signaling; VEGFA-VEGFR2 Pathway		4	0	1.258	0.834351	57.18	3.24575e+08	0	3.68059e+08	0	0	23.05	10.58	2.38594e+08	3.09438e+08	3.70095e+08	1.59454e+08	2.90204e+08	2.32753e+08	3.23838e+08	2.31712e+08	High	High	High
FALSE	High	Master Protein	O60506	Heterogeneous nuclear ribonucleoprotein Q OS=Homo sapiens OX=9606 GN=SYNCRIP PE=1 SV=2	0	FALSE	142.281	27	16	96	12	623	69.6	8.59	26857.8	16	RNA metabolism OR transcription;other metabolic processes;stress response;other biological processes	cytosol;ER/Golgi;nucleus;other cell component	nucleic acid binding activity	Pf00076, Pf18360	10492	ENSG00000135316	SYNCRIP	E1P501; E1P502; hsa:10492; O60506; Q53H05; Q5TCG2; Q5TCG3; Q8IW78; Q8N599; Q96LC1; Q96LC2; Q9Y583			0	0	2.327	0.959513	53.92	2.72327e+07	0	6.57953e+07	0	0	38.13	5.12	1.68729e+07	3.38346e+07	3.57583e+07	1.40055e+07	5.2032e+07	4.23832e+07	5.10229e+07	4.26235e+07	High	High	High
FALSE	High	Master Protein	P61160	Actin-related protein 2 OS=Homo sapiens OX=9606 GN=ACTR2 PE=1 SV=1	0	FALSE	121.567	36	12	87	12	394	44.7	6.74	30554.3	12	cell cycle OR cell proliferation;cell organization and biogenesis;stress response;transport;other biological processes	non-structural extracellular;cytosol;cytoskeleton;nucleus;other cytoplasmic organelle;other cell component	cytoskeletal activity;other molecular function	Pf00022	10097	ENSG00000138071	ACTR2	B2RCP5; D6W5F4; E9PF41; hsa:10097; O15142; P61160; Q96C82	Regulation of actin dynamics for phagocytic cup formation; FCGR3A-mediated phagocytosis; RHO GTPases Activate WASPs and WAVEs; Neutrophil degranulation; Clathrin-mediated endocytosis; EPHB-mediated forward signaling		6	0	2.949	0.836666	63.14	2.61097e+07	0	6.79495e+07	0	0	25.41	13.41	1.90092e+07	2.70203e+07	3.00595e+07	1.32728e+07	4.90923e+07	4.26866e+07	6.34322e+07	4.66851e+07	High	High	High
FALSE	High	Master Protein	P68400	Casein kinase II subunit alpha OS=Homo sapiens OX=9606 GN=CSNK2A1 PE=1 SV=1	0	FALSE	119.211	43	14	77	12	391	45.1	7.74	21718.8	14	protein metabolism;DNA metabolism;other metabolic processes;stress response;signal transduction;other biological processes	plasma membrane;other membranes;cytosol;nucleus;other cell component	kinase activity;other molecular function	Pf00069	1457	ENSG00000101266	CSNK2A1	B4DYS6; D3DVV8; hsa:1457; P19138; P20426; P68400; Q14013; Q5U065	Signal transduction by L1; RUNX1 interacts with co-factors whose precise effect on RUNX1 targets is not known; Regulation of PTEN stability and activity; KEAP1-NFE2L2 pathway; Regulation of TP53 Activity through Phosphorylation; Cooperation of PDCL (PhLP1) and TRiC/CCT in G-protein beta folding; WNT mediated activation of DVL; Maturation of hRSV A proteins; Receptor Mediated Mitophagy; Condensati…		11	2	2.725	0.907772	51.05	4.35863e+07	0	8.4115e+07	0	0	28.38	4.39	2.98971e+07	4.32637e+07	5.32614e+07	2.06743e+07	6.51894e+07	5.69766e+07	6.49631e+07	5.19277e+07	High	High	High
FALSE	High	Master Protein	Q6DD88	Atlastin-3 OS=Homo sapiens OX=9606 GN=ATL3 PE=1 SV=1	0	FALSE	117.274	29	13	102	12	541	60.5	5.66	28247.2	13	cell organization and biogenesis;other biological processes	other membranes;ER/Golgi	other molecular function	Pf02263, Pf02841	25923	ENSG00000184743	ATL3	hsa:25923; Q6DD88; Q8N7W5; Q9H8Q5; Q9UFL1			0	1	1.545	0.948141	55.72	2.2582e+07	0	3.47905e+07	0	0	36.6	6.01	1.38255e+07	2.23286e+07	3.53734e+07	1.20674e+07	2.5545e+07	2.44919e+07	2.92809e+07	2.24728e+07	High	High	High
FALSE	High	Master Protein	Q8N766	ER membrane protein complex subunit 1 OS=Homo sapiens OX=9606 GN=EMC1 PE=1 SV=1	0	FALSE	116.096	17	12	74	12	993	111.7	7.66	22176.2	12	cell organization and biogenesis	other membranes;ER/Golgi;other cell component		Pf07774, Pf13360	23065	ENSG00000127463	EMC1	A8K6F3; hsa:23065; Q14700; Q5TG62; Q63HL0; Q63HL3; Q8N766; Q8NBH8			0	0	1.394	0.888918	54.83	1.5008e+07	0	1.87892e+07	0	0	43.26	10.27	7.32831e+06	1.57129e+07	2.28472e+07	7.5742e+06	1.25114e+07	1.28905e+07	1.6267e+07	1.24682e+07	High	High	High
FALSE	High	Master Protein	Q16643	Drebrin OS=Homo sapiens OX=9606 GN=DBN1 PE=1 SV=4	0	FALSE	114.654	24	12	48	12	649	71.4	4.45	15672.5	12	cell cycle OR cell proliferation;cell organization and biogenesis;developmental processes;other biological processes	plasma membrane;other membranes;cytosol;cytoskeleton;other cell component	cytoskeletal activity;other molecular function	Pf00241	1627	ENSG00000113758	DBN1	A8MV58; B2RBG0; hsa:1627; Q16643; Q9UFZ5	RHOBTB2 GTPase cycle; RHOBTB1 GTPase cycle; RHOD GTPase cycle; RHOH GTPase cycle		4	0	4.172	0.336037	107.98	1.09878e+07	0	3.03158e+07	0	0	47.47	21.19	5.42484e+06	1.28939e+07	1.65235e+07	4.94751e+06	3.20035e+07	20474626	2.34821e+07	1.78582e+07	High	High	High
FALSE	High	Master Protein	P13804	Electron transfer flavoprotein subunit alpha, mitochondrial OS=Homo sapiens OX=9606 GN=ETFA PE=1 SV=1	0	FALSE	114.46	49	12	88	12	333	35.1	8.38	25269.3	12	other metabolic processes	mitochondrion;other cell component	other molecular function	Pf00766, Pf01012	2108	ENSG00000140374	ETFA	B4DT43; hsa:2108; P13804; Q53XN3	Respiratory electron transport		1	0	1.253	0.781389	51.59	2.1218e+07	0	3.14252e+07	0	0	46.2	10.99	1.13084e+07	2.04699e+07	3.81506e+07	1.1621e+07	2.5259e+07	2.24899e+07	2.29712e+07	1.72455e+07	High	High	High
FALSE	High	Master Protein	Q15293	Reticulocalbin-1 OS=Homo sapiens OX=9606 GN=RCN1 PE=1 SV=1	0	FALSE	112.522	36	12	77	12	331	38.9	5	24412.2	12	developmental processes	ER/Golgi	other molecular function	Pf13202	5954	ENSG00000049449	RCN1	B7Z1M1; D3DR00; hsa:5954; Q15293	Regulation of Insulin-like Growth Factor (IGF) transport and uptake by Insulin-like Growth Factor Binding Proteins (IGFBPs); Post-translational protein phosphorylation		2	0	7.351	0.0243167	65.71	1.85492e+07	0	1.15814e+08	0	0	26.87	13.98	1.34598e+07	1.67652e+07	2.38962e+07	8.72578e+06	1.00844e+08	7.09164e+07	9.80425e+07	6.87278e+07	High	High	High
FALSE	High	Master Protein	Q13310	Polyadenylate-binding protein 4 OS=Homo sapiens OX=9606 GN=PABPC4 PE=1 SV=1	0	FALSE	110.878	33	20	82	12	644	70.7	9.26	21746.6	20	protein metabolism;RNA metabolism OR transcription;other metabolic processes;stress response;other biological processes	cytosol;nucleus;other cell component	nucleic acid binding activity	Pf00076, Pf00658	8761	ENSG00000090621	PABPC4	B1ANQ8; hsa:8761; Q13310; Q4VC03; Q6P0N3			0	0	1.804	0.981687	57.61	1.67837e+07	0	2.77794e+07	0	0	23.6	7.18	1.1281e+07	1.57834e+07	2.12188e+07	9.43026e+06	2.04266e+07	1.95281e+07	2.39081e+07	1.78874e+07	High	High	High
FALSE	High	Master Protein	P06744	Glucose-6-phosphate isomerase OS=Homo sapiens OX=9606 GN=GPI PE=1 SV=4	0	FALSE	110.079	30	15	84	12	558	63.1	8.32	24803.8	15	other metabolic processes;stress response;developmental processes;signal transduction;other biological processes	non-structural extracellular;plasma membrane;other membranes;cytosol;other cell component	signal transduction activity or receptor binding;other molecular function	Pf00342	2821	ENSG00000105220	GPI	B4DG39; hsa:2821; P06744; Q9BRD3; Q9BSK5; Q9UHE6	Glycolysis; Gluconeogenesis; TP53 Regulates Metabolic Genes; Neutrophil degranulation		4	4	4.754	0.213873	56.91	8.56084e+06	0	4.23599e+07	0	0	30.1	9.71	6.117e+06	7.85765e+06	1.00604e+07	3.38018e+06	3.56926e+07	2.57991e+07	3.24036e+07	2.7819e+07	High	High	High
FALSE	High	Master Protein	O00303	Eukaryotic translation initiation factor 3 subunit F OS=Homo sapiens OX=9606 GN=EIF3F PE=1 SV=1	0	FALSE	108.914	41	12	83	12	357	37.5	5.45	26084.2	12	cell organization and biogenesis;protein metabolism;other metabolic processes;other biological processes	cytosol;translational apparatus;other cell component	nucleic acid binding activity;other molecular function	Pf01398, Pf13012	8665	ENSG00000175390	EIF3F	A8K0S2; hsa:8665; O00303; Q6IB45; Q8N978	L13a-mediated translational silencing of Ceruloplasmin expression; Translation initiation complex formation; Formation of a pool of free 40S subunits; Formation of the ternary complex, and subsequently, the 43S complex; Ribosomal scanning and start codon recognition; GTP hydrolysis and joining of the 60S ribosomal subunit		6	0	1.871	0.999944	39.05	2.92867e+07	0	6.64004e+07	0	0	36.84	8.18	1.48398e+07	2.89164e+07	4.058e+07	1.56728e+07	4.79765e+07	4.66483e+07	5.79521e+07	4.30291e+07	High	High	High
FALSE	High	Master Protein	Q9H223	EH domain-containing protein 4 OS=Homo sapiens OX=9606 GN=EHD4 PE=1 SV=1	0	FALSE	108.518	35	16	93	12	541	61.1	6.76	24192.6	16	cell organization and biogenesis;transport;other biological processes	plasma membrane;other membranes;ER/Golgi;nucleus;other cytoplasmic organelle;other cell component	nucleic acid binding activity;other molecular function	Pf00350, Pf12763, Pf16880, Pf18150	30844	ENSG00000103966	EHD4	hsa:30844; Q9H223; Q9HAR1; Q9NZN2			0	0	2.67	0.920342	46.53	1.37115e+07	0	3.19023e+07	0	0	36.55	4.68	8.47312e+06	1.49392e+07	1.85982e+07	6.40447e+06	2.4126e+07	2.18056e+07	2.61918e+07	2.04886e+07	High	High	High
FALSE	High	Master Protein	O75489	NADH dehydrogenase [ubiquinone] iron-sulfur protein 3, mitochondrial OS=Homo sapiens OX=9606 GN=NDUFS3 PE=1 SV=1	0	FALSE	105.701	48	12	54	12	264	30.2	7.5	14747.3	12	cell organization and biogenesis;other metabolic processes;transport	other membranes;mitochondrion;nucleus	transporter activity;other molecular function	Pf00329	4722	ENSG00000213619	NDUFS3	B2R9J1; B4DFM8; hsa:4722; O75489; Q9UNQ8	Complex I biogenesis; RHOG GTPase cycle; Mitochondrial protein degradation		4	0	1.855	0.98166	54.26	6.73382e+06	0	1.40107e+07	0	0	28.32	16.14	5.36632e+06	7.87452e+06	7.08253e+06	3.57083e+06	1.122e+07	7.26592e+06	1.16383e+07	8.68449e+06	High	High	High
FALSE	High	Master Protein	P40926	Malate dehydrogenase, mitochondrial OS=Homo sapiens OX=9606 GN=MDH2 PE=1 SV=3	0	FALSE	105.244	41	12	80	12	338	35.5	8.68	22460.8	12	other metabolic processes;transport	other membranes;mitochondrion;other cell component	other molecular function	Pf00056, Pf02866	4191	ENSG00000146701	MDH2	A8K414; B2RE78; B4DE44; E9PDB2; hsa:4191; O43682; P40926	Mitochondrial protein degradation; Citric acid cycle (TCA cycle); Malate-aspartate shuttle		3	0	2.085	0.990096	67.7	3.43617e+07	0	7.30606e+07	0	0	39.84	14.81	2.51703e+07	3.07651e+07	5.74855e+07	1.55451e+07	6.71701e+07	5.13726e+07	5.43564e+07	4.16184e+07	High	High	High
FALSE	High	Master Protein	O75396	Vesicle-trafficking protein SEC22b OS=Homo sapiens OX=9606 GN=SEC22B PE=1 SV=5	0	FALSE	104.875	54	12	90	12	215	24.7	8.51	29156.8	12	cell organization and biogenesis;transport;other biological processes	other membranes;ER/Golgi;other cell component	other molecular function	Pf00957, Pf13774	9554	ENSG00000265808	SEC22B	A8K1G0; hsa:9554; O75396	COPI-dependent Golgi-to-ER retrograde traffic; ER-Phagosome pathway; COPII-mediated vesicle transport; Cargo concentration in the ER		4	0	2.105	0.985966	67.39	4.91419e+07	0	9.89158e+07	0	0	34.01	6.35	3.18371e+07	5.47757e+07	6.35789e+07	2.39193e+07	7.59791e+07	6.65652e+07	7.95307e+07	5.96676e+07	High	High	High
FALSE	High	Master Protein	P35221	Catenin alpha-1 OS=Homo sapiens OX=9606 GN=CTNNA1 PE=1 SV=1	0	FALSE	101.641	21	15	38	12	906	100	6.29	11312.4	15	cell adhesion;cell cycle OR cell proliferation;cell organization and biogenesis;stress response;developmental processes;signal transduction;other biological processes	plasma membrane;other membranes;cytosol;cytoskeleton;nucleus;other cell component	cytoskeletal activity;other molecular function	Pf01044	1495	ENSG00000044115	CTNNA1	hsa:1495; P35221; Q12795; Q8N1C0	RHO GTPases activate IQGAPs; Myogenesis; VEGFR2 mediated vascular permeability; Adherens junctions interactions; Regulation of CDH11 function; Regulation of CDH19 Expression and Function; CDH11 homotypic and heterotypic interactions		7	3	4.193	0.456902	59.11	2.68439e+06	0	1.48587e+07	0	0	36.13	8.26	1.79931e+06	3.38096e+06	3.35682e+06	1.39796e+06	1.16213e+07	9.69476e+06	1.27482e+07	9.43034e+06	Peak Found	Peak Found	High
FALSE	High	Master Protein	Q9Y224	RNA transcription, translation and transport factor protein OS=Homo sapiens OX=9606 GN=RTRAF PE=1 SV=1	0	FALSE	101.355	50	12	62	12	244	28.1	6.65	20826.7	12	RNA metabolism OR transcription;other metabolic processes;transport;other biological processes	cytosol;cytoskeleton;nucleus;other cell component	nucleic acid binding activity;other molecular function	Pf10036	51637	ENSG00000087302	RTRAF	hsa:51637; Q9Y224	tRNA processing in the nucleus		1	0	2.148	0.981687	60.52	1.30447e+07	0	2.85561e+07	0	0	48.56	7.87	7.76129e+06	1.78786e+07	1.83772e+07	5.51958e+06	2.0927e+07	2.08131e+07	2.22264e+07	1.66191e+07	High	High	High
FALSE	High	Master Protein	O95782	AP-2 complex subunit alpha-1 OS=Homo sapiens OX=9606 GN=AP2A1 PE=1 SV=3	0	FALSE	100.742	20	18	77	12	977	107.5	7.03	18642.3	18	transport;other biological processes	plasma membrane;other membranes;cytosol;ER/Golgi;other cytoplasmic organelle;other cell component	signal transduction activity or receptor binding;other molecular function	Pf01602, Pf02296, Pf02883	160	ENSG00000196961	AP2A1	hsa:160; O95782; Q96CI7; Q96PP6; Q96PP7; Q9H070	Potential therapeutics for SARS; Recycling pathway of L1; MHC class II antigen presentation; Cargo recognition for clathrin-mediated endocytosis; WNT5A-dependent internalization of FZD4; EPH-ephrin mediated repulsion of cells; LDL clearance; Trafficking of GluR2-containing AMPA receptors; Nef Mediated CD4 Down-regulation; Retrograde neurotrophin signalling; Nef Mediated CD8 Down-regulation; WNT5A…		14	6	2.083	0.999281	42.32	1.17507e+07	0	2.35727e+07	0	0	32.67	8.14	8.22841e+06	1.29728e+07	1.40654e+07	5.33279e+06	1.7205e+07	1.56515e+07	2.05168e+07	1.60318e+07	High	High	High
FALSE	High	Master Protein	P15880	40S ribosomal protein S2 OS=Homo sapiens OX=9606 GN=RPS2 PE=1 SV=2	0	FALSE	97.256	47	12	102	12	293	31.3	10.24	27011.4	12	protein metabolism;other metabolic processes;other biological processes	cytosol;translational apparatus;nucleus;other cell component	nucleic acid binding activity;other molecular function	Pf00333, Pf03719	6187	ENSG00000140988; ENSG00000291931	RPS2	B2R5G0; D3DU82; hsa:6187; P15880; Q3MIB1	Regulation of expression of SLITs and ROBOs; Protein methylation; Peptide chain elongation; L13a-mediated translational silencing of Ceruloplasmin expression; Translation initiation complex formation; Formation of a pool of free 40S subunits; Formation of the ternary complex, and subsequently, the 43S complex; Ribosomal scanning and start codon recognition; GTP hydrolysis and joining of the 60S r…		21	0	1.924	0.999944	52.69	7.30025e+07	0	1.39209e+08	0	0	35.35	8.75	4.62658e+07	8.06052e+07	9.65513e+07	3.46375e+07	9.27421e+07	9.63231e+07	1.16428e+08	9.15927e+07	High	High	High
FALSE	High	Master Protein	P06493	Cyclin-dependent kinase 1 OS=Homo sapiens OX=9606 GN=CDK1 PE=1 SV=3	0	FALSE	95.732	54	14	77	12	297	34.1	8.4	18533.2	14	cell cycle OR cell proliferation;cell organization and biogenesis;protein metabolism;DNA metabolism;other metabolic processes;stress response;developmental processes;signal transduction;other biological processes	other membranes;cytosol;cytoskeleton;mitochondrion;ER/Golgi;nucleus;other cell component	kinase activity;other molecular function	Pf00069	983	ENSG00000170312	CDK1	A8K7C4; C9J497; hsa:983; O60764; P06493	Resolution of Sister Chromatid Cohesion; Recruitment of NuMA to mitotic centrosomes; The role of GTSE1 in G2/M progression after G2 checkpoint; PKR-mediated signaling; Nuclear Pore Complex (NPC) Disassembly; Regulation of PLK1 Activity at G2/M Transition; Loss of Nlp from mitotic centrosomes; Recruitment of mitotic centrosome proteins and complexes; Anchoring of the basal body to the plasma membr…		37	2	2.234	0.967249	49.69	2.03375e+07	0	4.78324e+07	0	0	35.25	2.77	1.21567e+07	2.32761e+07	2.63055e+07	1.0618e+07	3.52519e+07	3.30932e+07	3.80305e+07	3.14748e+07	High	High	High
FALSE	High	Master Protein	Q969V3	Nicalin OS=Homo sapiens OX=9606 GN=NCLN PE=1 SV=2	0	FALSE	95.568	23	12	60	12	563	62.9	6.89	17496.2	12	cell organization and biogenesis;developmental processes;other biological processes	other membranes;cytosol;ER/Golgi;other cell component	translation activity	Pf04389	56926	ENSG00000125912	NCLN	D6W613; hsa:56926; O75252; Q6FI60; Q6ZMB7; Q8TAT7; Q969V3; Q96H48; Q96IS7; Q9BQH9; Q9BTX4; Q9NPP2			0	0	1.208	0.75224	45.2	1.36593e+07	0	1.92458e+07	0	0	35.39	9.74	8.25957e+06	1.47675e+07	1.85876e+07	6.77835e+06	1.56054e+07	1.35443e+07	1.43064e+07	1.08702e+07	High	High	High
FALSE	High	Master Protein	Q9Y305	Acyl-coenzyme A thioesterase 9, mitochondrial OS=Homo sapiens OX=9606 GN=ACOT9 PE=1 SV=2	0	FALSE	94.529	32	12	57	12	439	49.9	8.6	15955.6	12	other metabolic processes	mitochondrion	other molecular function	Pf03061	23597	ENSG00000123130	ACOT9	B3KNC9; B7ZM94; hsa:23597; Q9Y305	Mitochondrial Fatty Acid Beta-Oxidation		1	0	1.564	0.948141	48.14	1.27941e+07	0	2.13244e+07	0	0	33.64	12.99	7.96167e+06	1.22223e+07	1.93971e+07	7.07653e+06	1.35273e+07	1.38938e+07	1.85096e+07	1.49001e+07	High	High	High
FALSE	High	Master Protein	O76094	Signal recognition particle subunit SRP72 OS=Homo sapiens OX=9606 GN=SRP72 PE=1 SV=3	0	FALSE	91.56	23	12	45	12	671	74.6	9.26	12796.9	12	other biological processes	cytosol;ER/Golgi;translational apparatus;other cell component	nucleic acid binding activity;other molecular function	Pf08492, Pf13181, Pf17004	6731	ENSG00000174780	SRP72	G5E9Z8; hsa:6731; O76094; Q7Z3C0	SRP-dependent cotranslational protein targeting to membrane		1	0	1.756	0.98166	42.64	9.27079e+06	0	1.68227e+07	0	0	44.26	7.21	4.86944e+06	9.83717e+06	1.50346e+07	4.61651e+06	1.24273e+07	1.17713e+07	1.37063e+07	1.00212e+07	High	High	High
FALSE	High	Master Protein	P22087	rRNA 2'-O-methyltransferase fibrillarin OS=Homo sapiens OX=9606 GN=FBL PE=1 SV=2	0	FALSE	89.89	42	12	64	12	321	33.8	10.18	17466.3	12	cell organization and biogenesis;RNA metabolism OR transcription;other metabolic processes;other biological processes	nucleus;other cell component	other molecular function	Pf01269	2091	ENSG00000105202; ENSG00000280548	FBL	B5BUE8; hsa:2091; O75259; P22087; Q6IAT5; Q9UPI6	Major pathway of rRNA processing in the nucleolus and cytosol; rRNA modification in the nucleus and cytosol		2	0	1.543	0.948141	82.92	2.27198e+07	0	3.63962e+07	0	0	29.47	16.15	1.33977e+07	2.20106e+07	2.93298e+07	1.23916e+07	3.0265e+07	2.95011e+07	2.49661e+07	20119991	High	High	High
FALSE	High	Master Protein	P51572	B-cell receptor-associated protein 31 OS=Homo sapiens OX=9606 GN=BCAP31 PE=1 SV=3	0	FALSE	89.823	41	12	67	12	246	28	8.44	24458.9	12	stress response;transport;other biological processes	plasma membrane;other membranes;cytosol;ER/Golgi;other cell component	signal transduction activity or receptor binding;other molecular function	Pf05529, Pf18035	10134	ENSG00000185825	BCAP31	B3KQ79; D3DWV5; hsa:10134; P51572; Q13836; Q96CF0	RHOA GTPase cycle; RSV-host interactions; Antigen Presentation: Folding, assembly and peptide loading of class I MHC; Apoptotic cleavage of cellular proteins		5	0	1.046	0.521194	65.27	1.83016e+07	0	2.20052e+07	0	0	49.37	12.51	1.26624e+07	1.73484e+07	2.67635e+07	4.5518e+06	1.9674e+07	1.43457e+07	1.76581e+07	1.31516e+07	High	High	High
FALSE	High	Master Protein	P36915	Guanine nucleotide-binding protein-like 1 OS=Homo sapiens OX=9606 GN=GNL1 PE=1 SV=2	0	FALSE	88.945	23	12	44	12	607	68.6	5.8	12576.1	12	stress response;signal transduction;other biological processes	non-structural extracellular	other molecular function	Pf01926	2794	ENSG00000204590; ENSG00000206492; ENSG00000226882; ENSG00000228581; ENSG00000229470; ENSG00000232143; ENSG00000235986	GNL1	B0S838; hsa:2794; P36915; Q96CT5			0	0	2.116	0.999944	51.52	6.02676e+06	0	1.53923e+07	0	0	42.6	5.65	3.4926e+06	7.85384e+06	8.09928e+06	3.02841e+06	1.23724e+07	1.06455e+07	1.09043e+07	1.0132e+07	Peak Found	High	High
FALSE	High	Master Protein	P18124	60S ribosomal protein L7 OS=Homo sapiens OX=9606 GN=RPL7 PE=1 SV=1	0	FALSE	88.546	51	12	98	12	248	29.2	10.65	22154.3	12	protein metabolism;RNA metabolism OR transcription;other metabolic processes;other biological processes	cytosol;translational apparatus;other cell component	nucleic acid binding activity;other molecular function	Pf00327, Pf08079	6129	ENSG00000147604	RPL7	A8K504; hsa:6129; P18124; Q15289; Q3KQU0; Q5I0X1; Q6IBM9	Regulation of expression of SLITs and ROBOs; L13a-mediated translational silencing of Ceruloplasmin expression; Formation of a pool of free 40S subunits; GTP hydrolysis and joining of the 60S ribosomal subunit; Major pathway of rRNA processing in the nucleolus and cytosol; Nonsense Mediated Decay (NMD) enhanced by the Exon Junction Complex (EJC); SRP-dependent cotranslational protein targeting to…		13	0	2.426	0.951948	52.43	5.93503e+07	0	1.49005e+08	0	0	28.53	7.31	4.20278e+07	6.08006e+07	7.02508e+07	2.77477e+07	1.14821e+08	9.94052e+07	1.2797e+08	9.59838e+07	High	High	High
FALSE	High	Master Protein	Q05682	Caldesmon OS=Homo sapiens OX=9606 GN=CALD1 PE=1 SV=3	0	FALSE	87.206	15	12	42	12	793	93.2	5.66	11257.5	12	cell organization and biogenesis;developmental processes;other biological processes	plasma membrane;other membranes;cytosol;cytoskeleton	cytoskeletal activity;other molecular function	Pf02029	800	ENSG00000122786	CALD1	A8K0X1; hsa:800; Q05682; Q13978; Q13979; Q14741; Q14742; Q9UD91	Smooth Muscle Contraction		1	0	8.285	0.00847081	64.09	4.57456e+06	0	2.69811e+07	0	0	20.73	19.55	3.46988e+06	3.95533e+06	5.23344e+06	2.19354e+06	2.59986e+07	1.48621e+07	2.09309e+07	1.74726e+07	High	High	High
FALSE	High	Master Protein	Q9NTK5	Obg-like ATPase 1 OS=Homo sapiens OX=9606 GN=OLA1 PE=1 SV=2	0	FALSE	86.739	33	12	63	12	396	44.7	7.81	19068.5	12	other metabolic processes	non-structural extracellular;cytosol;cytoskeleton;nucleus;other cell component	translation activity;other molecular function	Pf01926, Pf06071	29789	ENSG00000138430	OLA1	D7EHM2; hsa:29789; Q5BJD7; Q8NCI8; Q96CU1; Q96SV2; Q9NTK5; Q9P1D3; Q9UNY9; Q9Y6G4	Platelet degranulation		1	0	1.893	0.999944	49.73	1.86711e+07	0	3.73187e+07	0	0	20.16	11.31	1.14144e+07	1.68304e+07	2.07296e+07	1.13565e+07	2.52678e+07	2.37194e+07	3.20531e+07	2.67305e+07	High	High	High
FALSE	High	Master Protein	P05388	60S acidic ribosomal protein P0 OS=Homo sapiens OX=9606 GN=RPLP0 PE=1 SV=1	0	FALSE	86.158	36	12	104	12	317	34.3	5.97	29277.6	12	cell organization and biogenesis;protein metabolism;other metabolic processes	cytosol;ER/Golgi;translational apparatus;nucleus;other cell component	nucleic acid binding activity;other molecular function	Pf00428, Pf00466, Pf17777	6175	ENSG00000089157	RPLP0	hsa:6175; P05388; Q3B7A4; Q9BVK4	Regulation of expression of SLITs and ROBOs; Gene and protein expression by JAK-STAT signaling after Interleukin-12 stimulation; L13a-mediated translational silencing of Ceruloplasmin expression; Formation of a pool of free 40S subunits; GTP hydrolysis and joining of the 60S ribosomal subunit; Major pathway of rRNA processing in the nucleolus and cytosol; Nonsense Mediated Decay (NMD) enhanced by…		14	0	2.076	0.991972	75.3	7.45311e+07	0	1.48462e+08	0	0	43.78	4.03	3.88807e+07	8.79855e+07	1.05986e+08	3.53931e+07	1.06948e+08	1.06079e+08	1.16245e+08	9.52529e+07	High	High	High
FALSE	High	Master Protein	P22234	Bifunctional phosphoribosylaminoimidazole carboxylase/phosphoribosylaminoimidazole succinocarboxamide synthetase OS=Homo sapiens OX=9606 GN=PAICS PE=1 SV=3	0	FALSE	85.972	30	12	71	12	425	47	7.23	18566.2	12	other metabolic processes	cytosol;other cell component	other molecular function	Pf00731, Pf01259	10606	ENSG00000128050	PAICS	E9PDH9; hsa:10606; P22234; Q68CQ5	Purine ribonucleoside monophosphate biosynthesis		1	0	2.773	0.896702	53.76	1.8688e+07	0	5.80919e+07	0	0	30.58	8.78	1.38026e+07	2.15134e+07	2.12084e+07	9.27154e+06	4.18113e+07	3.54261e+07	4.76669e+07	4.00641e+07	High	High	High
FALSE	High	Master Protein	O75874	Isocitrate dehydrogenase [NADP] cytoplasmic OS=Homo sapiens OX=9606 GN=IDH1 PE=1 SV=2	0	FALSE	83.022	36	12	48	12	414	46.6	7.01	13845.9	12	other metabolic processes;stress response;developmental processes;other biological processes	non-structural extracellular;cytosol;mitochondrion;other cytoplasmic organelle;other cell component	other molecular function	Pf00180	3417	ENSG00000138413	IDH1	hsa:3417; O75874; Q567U4; Q6FHQ6; Q7Z3V0; Q93090; Q9NTJ9; Q9UKW8	Peroxisomal protein import; Neutrophil degranulation; Abnormal conversion of 2-oxoglutarate to 2-hydroxyglutarate; NADPH regeneration; NFE2L2 regulating TCA cycle genes		5	0	0.554	0.0298569	48.44	1.30013e+07	0	7.54813e+06	0	0	33.27	8.52	8.07687e+06	1.12052e+07	2.04494e+07	7.97083e+06	5.80205e+06	4.40198e+06	5.83285e+06	4.90706e+06	High	High	High
FALSE	High	Master Protein	Q13620	Cullin-4B OS=Homo sapiens OX=9606 GN=CUL4B PE=1 SV=4	0	FALSE	82.585	21	17	60	12	913	103.9	7.37	13278.6	17	cell cycle OR cell proliferation;cell organization and biogenesis;protein metabolism;DNA metabolism;other metabolic processes;stress response;developmental processes;other biological processes	cytosol;nucleus;other cell component	other molecular function	Pf00888, Pf10557	8450	ENSG00000158290	CUL4B	B1APK5; B3KVX4; B7Z5K8; hsa:8450; Q13620; Q6PIE4; Q6UP07; Q7Z673; Q9BY37; Q9UEB7; Q9UED7	Neddylation; Formation of TC-NER Pre-Incision Complex; Dual incision in TC-NER; Gap-filling DNA repair synthesis and ligation in TC-NER; Formation of Incision Complex in GG-NER; Recognition of DNA damage by PCNA-containing replication complex; DNA Damage Recognition in GG-NER; Dual Incision in GG-NER		9	5	1.828	0.986536	48.98	8.60033e+06	0	1.5115e+07	0	0	44.51	7.28	5.11876e+06	9.47686e+06	1.26437e+07	3.34855e+06	1.28004e+07	1.00339e+07	1.17606e+07	9.75911e+06	High	High	High
FALSE	High	Master Protein	Q99873	Protein arginine N-methyltransferase 1 OS=Homo sapiens OX=9606 GN=PRMT1 PE=1 SV=3	0	FALSE	80.553	39	12	48	12	371	42.4	5.35	14948.1	12	cell organization and biogenesis;protein metabolism;RNA metabolism OR transcription;other metabolic processes;stress response;developmental processes;signal transduction;other biological processes	other membranes;cytosol;nucleus;other cytoplasmic organelle;other cell component	nucleic acid binding activity;other molecular function	Pf13649, Pf22528	3276	ENSG00000126457	PRMT1	A0A087X1W2; B4E3C3; G5E9B6; H7C2I1; hsa:3276; Q15529; Q2VP93; Q6LEU5; Q8WUW5; Q99872; Q99873; Q99874; Q9NZ04; Q9NZ05; Q9NZ06	Extra-nuclear estrogen signaling; Estrogen-dependent gene expression; RMTs methylate histone arginines; RUNX1 regulates genes involved in megakaryocyte differentiation and platelet function; TP53 Regulates Transcription of Genes Involved in G2 Cell Cycle Arrest; Maturation of nucleoprotein		6	0	2.468	0.94976	59.28	1.11159e+07	0	3.2504e+07	0	0	36.84	10.5	6.29493e+06	1.27202e+07	1.4434e+07	5.78088e+06	2.15215e+07	2.17562e+07	2.7996e+07	2.21079e+07	Peak Found	High	High
FALSE	High	Master Protein	P38919	Eukaryotic initiation factor 4A-III OS=Homo sapiens OX=9606 GN=EIF4A3 PE=1 SV=4	0	FALSE	79.977	34	14	69	12	411	46.8	6.73	21208.5	14	RNA metabolism OR transcription;other metabolic processes;transport;developmental processes;other biological processes	cytosol;nucleus;other cell component	nucleic acid binding activity;other molecular function	Pf00270, Pf00271	9775	ENSG00000141543; ENSG00000291508	EIF4A3	hsa:9775; P38919; Q15033; Q6IBQ2; Q96A18	mRNA Splicing - Major Pathway; Deadenylation of mRNA; M-decay: degradation of maternal mRNAs by maternally stored factors; Regulation of expression of SLITs and ROBOs; ISG15 antiviral mechanism; Transport of Mature mRNA derived from an Intron-Containing Transcript; mRNA 3'-end processing; RNA Polymerase II Transcription Termination; Nonsense Mediated Decay (NMD) enhanced by the Exon Junction Comp…		10	0	1.57	0.956401	44.07	2.59528e+07	0	4.62997e+07	0	0	27.12	3.85	2.13471e+07	2.06933e+07	3.51583e+07	1.20093e+07	3.4409e+07	3.22028e+07	3.60027e+07	2.86761e+07	High	High	High
FALSE	High	Master Protein	P11172	Uridine 5'-monophosphate synthase OS=Homo sapiens OX=9606 GN=UMPS PE=1 SV=1	0	FALSE	76.37	26	12	63	12	480	52.2	7.24	16887.3	12	other metabolic processes;transport;other biological processes	cytosol;nucleus;other cell component	other molecular function	Pf00156, Pf00215	7372	ENSG00000114491	UMPS	B5LY68; B5LY72; hsa:7372; O00758; O00759; O00760; P11172; Q16862; Q9H3Q2; Q9UG49	Pyrimidine biosynthesis		1	0	1.443	0.919915	46	1.75582e+07	0	2.37078e+07	0	0	34.94	8.62	10381046	1.69828e+07	2.63437e+07	9.59183e+06	1.67581e+07	1.73367e+07	1.93513e+07	1.4157e+07	High	High	High
FALSE	High	Master Protein	Q92626	Peroxidasin homolog OS=Homo sapiens OX=9606 GN=PXDN PE=1 SV=2	0	FALSE	75.807	10	12	42	12	1479	165.2	7.17	10202.1	12	cell adhesion;cell organization and biogenesis;other metabolic processes;stress response;developmental processes;other biological processes	non-structural extracellular;extracellular matrix;ER/Golgi;other cell component	signal transduction activity or receptor binding;extracellular structural activity;other molecular function	Pf00093, Pf03098, Pf07679, Pf13855	7837	ENSG00000130508	PXDN	A8QM65; D6W4Y0; hsa:7837; Q4KMG2; Q92626	Crosslinking of collagen fibrils		1	0	2.436	0.960429	61.23	3.88397e+06	0	1.15533e+07	0	0	27.03	8.84	2.62929e+06	4.2834e+06	4.59387e+06	2.21752e+06	8.44179e+06	7.37989e+06	9.97367e+06	7.84871e+06	Peak Found	High	High
[truncated: 3,003 more rows]
[truncated: 7 more columns]

## Sheet: Supplementary table 3
Supplementary table 3: Overview of unique regulated proteins
[truncated: 192 more rows]
[truncated: 5 more columns]

## Sheet: Supplementary table 4
Supplementary table 4: Gene set enrichment analysis results
[truncated: 11 more rows]

## Sheet: Supplementary table 5
Supplementary table 5: An overview of the string interaction scores
[truncated: 181 more rows]

[truncated: 2 more sheets: Supplementary table 6, names for string ID]
